# Supplementary material for: The Candidate Effector Cgmas2 Orchestrates Biphasic Infection of Colletotrichum graminicola in Maize by Coordinating Invasive Growth and Suppressing Host Immunity
Source: Int J Mol Sci. 2026 Jan 14;27(2):845. doi: 10.3390/ijms27020845 (PMC12840753; doi:10.3390/ijms27020845)
Supplement: Supplementary file 1 [file ijms-27-00845-s001.zip]

Archive with 15 entries (15 files):
- Figure S1.pdf
- Figure S2.pdf
- Figure S3.pdf
- Figure S4.pdf
- Figure S5.pdf
- Figure S6.pdf
- Figure S7.pdf
- Figure S8.pdf
- Table S1. Mas protein percent identity matrix.xlsx
- Table S2 Sequencing metrics of the 27 RNA-seq libraries.docx
- Table S3. All DEGsxls.xls
- Table S4 and S5.xls
- Table S6  KEGG pathway enrichment of DEGs from C. graminicola -infected maize plants.doc
- Table S7 the DEGs of H Vs. D related to ethylene pathway.doc
- Table S8 Oligonucleotide primers were used in this study.doc
