# Supplementary material for: The Candidate Effector Cgmas2 Orchestrates Biphasic Infection of Colletotrichum graminicola in Maize by Coordinating Invasive Growth and Suppressing Host Immunity
Source: Int J Mol Sci. 2026 Jan 14;27(2):845. doi: 10.3390/ijms27020845 (PMC12840753; doi:10.3390/ijms27020845)
Supplement: Supplementary file 1 [file ijms-27-00845-s001.zip › Table S1. Mas protein percent identity matrix.xlsx]

## Sheet: Sheet1
Protein percent identity matrix
Protein name	MoMas6	CgMas6	CgMas3	MoMas3	MoMas5	CgMas5	CgMas2	MoMas2	CgMas4	MoMas4	CgMas1	MoMas1
MoMas6	100	47.4	40.46	41.24	21.98	22.73	24.51	23.19	23.4	19.37	24.17	19.82
CgMas6	47.4	100	49.56	42.91	26.74	27.59	26.32	26.89	25.39	25.11	26.85	25.68
CgMas3	40.46	49.56	100	51.24	25.6	30.04	30.57	28.02	24.88	30.77	28.81	28.1
MoMas3	41.24	42.91	51.24	100	29.06	34.7	35.11	31.58	26.79	27.16	29.74	28.15
MoMas5	21.98	26.74	25.6	29.06	100	53.26	44.53	42.64	30.53	30.24	29.76	30.88
CgMas5	22.73	27.59	30.04	34.7	53.26	100	55.87	54.8	33.17	30.45	31.36	32.42
CgMas2	24.51	26.32	30.57	35.11	44.53	55.87	100	68.99	35.27	31.86	31.42	33.33
MoMas2	23.19	26.89	28.02	31.58	42.64	54.8	68.99	100	35.75	30.13	31.88	32.89
CgMas4	23.4	25.39	24.88	26.79	30.53	33.17	35.27	35.75	100	38.71	39.11	39.3
MoMas4	19.37	25.11	30.77	27.16	30.24	30.45	31.86	30.13	38.71	100	58.37	59.26
CgMas1	24.17	26.85	28.81	29.74	29.76	31.36	31.42	31.88	39.11	58.37	100	62.3
MoMas1	19.82	25.68	28.1	28.15	30.88	32.42	33.33	32.89	39.3	59.26	62.3	100
