# Supplementary material for: The Candidate Effector Cgmas2 Orchestrates Biphasic Infection of Colletotrichum graminicola in Maize by Coordinating Invasive Growth and Suppressing Host Immunity
Source: Int J Mol Sci. 2026 Jan 14;27(2):845. doi: 10.3390/ijms27020845 (PMC12840753; doi:10.3390/ijms27020845)
Supplement: Supplementary file 1 [file ijms-27-00845-s001.zip › Table S3. All DEGsxls.xls]

## Sheet: AvsJ
Gene_id	logFC	logCPM	PValue	FDR	Function
Zm00001d013907	10.2637317223263	12.6128376529058	0	0	Nonspecific_lipid-transfer_protein__
Zm00001d030915	6.22751409666477	11.4941463568227	0	0	NA
Zm00001d034705	-5.73202947928584	11.0280505096694	0	0	Putative_uncharacterized_protein_[Source:UniProtKB/TrEMBL%3BAcc:B4FS10]
Zm00001d046170	-6.25468241932498	12.194116208689	8.9266917800392e-290	4.19755364226893e-286	NA
Zm00001d037513	-7.60769197420696	11.0543109495964	5.95147012588505e-285	2.23882403195544e-281	NA
Zm00001d004894	-6.02307957795205	11.3561882702826	2.79680163254862e-269	8.76750698443449e-266	NA
Zm00001d016588	4.10789891038239	11.4541170843945	5.00684391046385e-268	1.34533895874164e-264	Glycerophosphodiester_phosphodiesterase_GDPD2
Zm00001d042050	-7.24932801365569	10.6476885687542	7.5768447903423e-256	1.78141092076935e-252	Protein_RETICULATA-RELATED_4_chloroplastic
Zm00001d046234	7.4270875926121	9.69520651275751	2.1942937357571e-250	4.58583009731725e-247	Inositol_oxygenase_2
Zm00001d028471	-6.39695652801425	10.2866221026216	1.31152130310072e-243	2.46684041900214e-240	NA
Zm00001d025707	7.25366205003032	9.32691076141071	4.14774820856848e-232	7.09227236863315e-229	BTB/POZ_and_TAZ_domain-containing_protein_2
Zm00001d043104	5.31031197639935	9.79395717955417	8.11945831804608e-232	1.27265742920107e-228	NA
Zm00001d009797	7.83517667226069	8.85497910824767	5.71312167456738e-225	8.26600812130291e-222	Lactoylglutathione_lyase_/_glyoxalase_I_family_protein
Zm00001d018857	6.89666535666783	9.44715142694361	2.96762585714047e-223	3.98700533906823e-220	Probable_carboxylesterase_15
Zm00001d026012	5.46867151873737	9.2017709446024	1.92061104437604e-221	2.40831820891127e-218	OSJNBa0088A01.13_protein%3B__protein
Zm00001d034179	-3.51602793840475	11.4485326981275	1.88032016621142e-202	2.21043387539191e-199	Plastoquinol-plastocyanin_reductase__
Zm00001d013261	-6.38238643747899	8.89021092214695	2.41832828316065e-199	2.65983800752378e-196	Cysteine_protease_1__
Zm00001d027047	8.26297035756155	9.21023692114947	2.54543485222117e-199	2.65983800752378e-196	NA
Zm00001d042697	-4.85048862258023	10.4831024261224	3.85292086796285e-194	3.81418887397438e-191	NA
Zm00001d027048	8.09134853534213	9.50202872731494	3.29850237801658e-188	3.10207656140569e-185	NA
Zm00001d046687	9.36407687641391	8.17687725147304	1.66314882689916e-187	1.48962696595935e-184	TMV_response_protein__
Zm00001d037632	6.03057022573472	8.94521369917453	2.73185111342998e-183	2.33560852693203e-180	NA
Zm00001d046937	4.42073233751039	9.38835968898412	1.50273495699651e-177	1.22891051331075e-174	NA
Zm00001d003247	7.45082542185107	8.54362765860531	3.99932082812035e-175	3.13430106067149e-172	NA
Zm00001d042620	-4.45323008223122	9.32326284949666	8.57482396762968e-173	6.45135456028586e-170	NAD(P)H-quinone_oxidoreductase_subunit_N_chloroplastic
Zm00001d013191	-4.66941722932653	10.8181850128546	3.30666362996839e-172	2.39211677754136e-169	Cytochrome_b6-f_complex_subunit_7
Zm00001d037631	5.61185107418538	10.0707474557126	4.41680609445937e-172	3.07687799372912e-169	NA
Zm00001d051194	-7.87337115514809	9.21557896417369	1.30837070397355e-169	8.78898020394235e-167	Arginine_decarboxylase__
Zm00001d043479	4.19020355874085	9.39528842442922	1.39514780014454e-167	9.04873619755818e-165	Coiled-coil_domain-containing_protein_25
Zm00001d042049	-4.81577460362679	9.68033121364761	2.59478269754772e-167	1.62684225860584e-164	Ferredoxin__
Zm00001d016705	7.3467198011244	9.96258495192712	2.11186717687034e-165	1.28135837837917e-162	ATPase_inhibitor__
Zm00001d052340	5.24738488410059	8.82256210641456	5.07453777534321e-163	2.98271815676345e-160	CBL-interacting_serine/threonine-protein_kinase_10
Zm00001d036925	3.89149676716563	9.29236623392429	5.06435978345288e-161	2.88653161112016e-158	Protein_kinase_Kelch_repeat:Kelch__
Zm00001d011454	-5.57604710703206	9.53561386148483	6.87824470403551e-161	3.80508543053541e-158	NA
Zm00001d004006	4.68477686261565	8.49661811855315	8.90515831248744e-160	4.78563207713075e-157	SNF1-related_protein_kinase_regulatory_subunit_gamma-1
Zm00001d024143	8.90537181075511	9.63775719143872	2.25940440340154e-158	1.18047603954388e-155	NA
Zm00001d009028	-5.38510374075372	9.48627722637472	4.23265523325507e-158	2.15167600762959e-155	Triose_phosphate/phosphate_translocator%252C_chloroplastic__
Zm00001d035003	-4.22605375602144	11.1569108929204	3.23184002577231e-156	1.59967576433556e-153	NA
Zm00001d035337	-7.59909445107228	8.39176725109494	4.49977365374049e-155	2.1701600680309e-152	GDP-L-galactose_phosphorylase_1
Zm00001d052595	-5.04455078838284	11.5979607910321	1.07531706492623e-154	5.05640966854938e-152	NA
Zm00001d008812	5.61822203206271	8.19707218840081	2.83831552752346e-154	1.30209455505338e-151	NA
Zm00001d052060	4.11928167441269	8.97395362446336	7.33085869820634e-151	3.28300288701341e-148	NA
Zm00001d004837	3.47396117848488	9.64630852912578	1.8420180208423e-150	8.05732952419136e-148	Alba_DNA/RNA-binding_protein
Zm00001d043444	4.81723719675002	8.5279117237862	3.80326043190809e-150	1.62580739690362e-147	plant-specific_domain_TIGR01615_family_protein_expressed
Zm00001d053007	-6.5669053505416	8.21283278165388	3.68045656958358e-149	1.53834905816217e-146	NA
Zm00001d014072	4.82090466198666	8.94912076250086	8.42054724435035e-148	3.44308854606491e-145	NA
Zm00001d032810	5.20288058263472	8.1031418952229	1.47211249405403e-144	5.89126891503451e-142	CHY-type/CTCHY-type/RING-type_Zinc_finger_protein
Zm00001d054093	3.49526649181651	9.47819504386896	9.02601375214111e-143	3.53688109716713e-140	Senescence-associated_protein_DIN1__
Zm00001d003195	3.1268806406946	11.2623026847604	4.70956911178544e-142	1.80780174333821e-139	NA
Zm00001d011080	7.16568051479022	15.2192506330542	1.7895426629195e-139	6.73190158937058e-137	NA
Zm00001d001134	8.65327437868942	7.58837396479458	1.85218325814669e-136	6.83092449068258e-134	NA
Zm00001d037103	-5.17771015577859	8.42640108449094	9.43734457388445e-136	3.4135964248114e-133	Peroxiredoxin_Q_chloroplastic
Zm00001d052242	-3.47042362331236	9.34220303650582	1.67909980411738e-135	5.95890343691392e-133	ATP_synthase_subunit_delta_chloroplastic
Zm00001d048063	8.53224547987536	7.84986405311568	3.0871074303601e-134	1.07528525291932e-131	NA
Zm00001d018342	3.63457805329042	8.9318239265645	5.61997938176189e-134	1.92193076711926e-131	NA
Zm00001d014733	2.51544386427693	10.8299342465553	2.18177759195706e-131	7.32804548698579e-129	zinc_finger_(C2H2_type)_family_protein
Zm00001d015877	7.73182282668319	7.99277863978757	3.8876599702288e-131	1.28285958561462e-128	NA
Zm00001d033985	-5.37691945757259	8.27826883801055	1.23798833620291e-130	4.0147107958001e-128	NA
Zm00001d012010	3.63633624129296	8.99665886081748	4.07790584100482e-130	1.30002255870271e-127	NA
Zm00001d014778	-5.07882157743754	8.63894174032729	7.95037738743972e-130	2.49231080467256e-127	NA
Zm00001d018623	-3.89133588171649	9.5333112788375	1.15027115363341e-129	3.54679510306407e-127	Photosynthetic_NDH_subunit_of_lumenal_location_3_chloroplastic
Zm00001d032081	4.39788048348102	8.28196195968294	1.22219128118125e-129	3.70777351737712e-127	Dormancy-associated_protein_homolog_3
Zm00001d028998	4.56078446482274	9.30744046616843	2.71930359499802e-129	8.11863195528852e-127	hydroxyproline-rich_glycoprotein_family_protein
Zm00001d030127	-4.38743006693993	9.11744184653646	3.35570854529636e-128	9.86211281694987e-126	Plastidal_glycolate/glycerate_translocator_1_chloroplastic
Zm00001d048736	4.28991651376651	8.12738113037889	3.71139681234328e-128	1.07396404066715e-125	S-alkyl-thiohydroximate_lyase_SUR1
Zm00001d037550	4.20831984787119	10.2865062648428	1.02462857484638e-127	2.92003619155843e-125	NA
Zm00001d036389	7.40052143152483	9.90803108514296	1.99257627752683e-127	5.59378614985106e-125	NA
Zm00001d034673	3.63957553112896	10.1052344377713	2.22636648577358e-127	6.15819518101695e-125	Bowman-Birk_type_trypsin_inhibitor
Zm00001d042840	-4.56481184676866	9.39871410504039	2.26931219754468e-127	6.18601349617651e-125	NA
Zm00001d023694	3.83390860994121	8.51647078865242	4.45813283287209e-127	1.19790029219273e-124	2-oxoisovalerate_dehydrogenase_subunit_alpha_2_mitochondrial
Zm00001d002549	3.64204354983922	8.89283497169714	6.36161540384774e-124	1.68529048071792e-121	NA
Zm00001d031777	3.88866818897373	8.55558569638012	3.95871476056187e-123	1.03415924904733e-120	Histone_H3_K4-specific_methyltransferase_SET7/9_family_protein
Zm00001d008911	3.76805663713064	8.89667902775834	1.94681931690985e-122	5.01612664818593e-120	sodium/calcium_exchanger_family_protein_/_calcium-binding_EF_hand_family_protein
Zm00001d021620	-3.26515320731862	10.9168485971444	3.76468784286355e-122	9.56892076167845e-120	NA
Zm00001d053015	-6.76335695796436	7.74693563771111	6.12040238779121e-122	1.53491531349286e-119	Fructose-bisphosphate_aldolase__
Zm00001d049732	-6.13776202182153	9.85985682642205	7.91019002749758e-122	1.95766795035792e-119	Ferredoxin-1__
Zm00001d007394	-3.33596544309769	9.03840822126178	1.22405951797684e-120	2.99004356800343e-118	Rubredoxin-like_superfamily_protein
Zm00001d018157	-4.22870091964701	9.15825954740067	1.29140270098552e-120	3.1141017183124e-118	NA
Zm00001d018467	-6.46673891151786	7.5933323272146	1.74019429794374e-120	4.14320437342074e-118	homolog_of_Synechocystis_YCF37
Zm00001d028750	7.35856726020072	8.34506310671829	2.17142381787633e-120	5.10528882380449e-118	NA
Zm00001d017770	-4.84964166484539	8.38323586925759	7.12171832586708e-120	1.65373333322511e-117	Soluble_inorganic_pyrophosphatase_2
Zm00001d025984	5.40497254779962	7.6699829287069	1.15981925189136e-119	2.66037076936884e-117	NA
Zm00001d021772	4.14803463450557	8.31796140681599	1.68269481841698e-119	3.81322973971145e-117	NA
Zm00001d049267	-6.18138139275981	7.4473023681488	2.4612984717218e-119	5.51125749459706e-117	Acyl_carrier_protein__
Zm00001d037318	3.64030860777447	8.53424424554726	5.06563772120723e-119	1.12093623409631e-116	Putative_AMP-dependent_synthetase_and_ligase_superfamily_protein__
Zm00001d052206	6.15139124852231	7.75031614353514	8.58719984134706e-119	1.87810048623136e-116	Protein_EXORDIUM
Zm00001d045935	4.1171530017784	9.38973062949261	1.33010625970232e-116	2.87562857916563e-114	NA
Zm00001d048422	-3.61155116314992	8.58639216191646	1.62529517386888e-116	3.47388374151133e-114	Photosynthetic_NDH_subunit_of_subcomplex_B_2_chloroplastic
Zm00001d018077	-3.50370730517954	9.21200225120811	1.82163728652997e-116	3.84979502498227e-114	Photosynthetic_NDH_subunit_of_lumenal_location_4_chloroplastic
Zm00001d011826	-3.31315152454451	9.26691440182912	3.49026897375477e-116	7.29427434748372e-114	NAD(P)H-quinone_oxidoreductase_subunit_O_chloroplastic
Zm00001d001491	5.79876012359262	7.61707930304993	8.90595742845507e-116	1.84079289309683e-113	NA
Zm00001d027511	-5.49370938643432	7.47920822637842	2.80581729496068e-115	5.73637146749081e-113	NA
Zm00001d035001	-4.45392313227292	11.8316480977041	3.71491588549497e-115	7.51331751508333e-113	NA
Zm00001d039826	7.88331224857334	7.71740332932425	3.23242197274946e-114	6.4679388176005e-112	NA
Zm00001d018393	3.71482678755374	8.87331588089025	1.60105423313515e-112	3.16991884958305e-110	Protein_binding_protein__
Zm00001d026632	4.27871115180864	11.919045594133	3.03540995597392e-112	5.94719019394933e-110	Stem-specific_protein_TSJT1__
Zm00001d012287	-3.51793027694738	8.41376318752754	3.85194646972378e-111	7.46920218031284e-109	NA
Zm00001d028601	-5.21946002063395	7.57779366593544	1.37727287965007e-109	2.62752694545773e-107	Haloacid_dehalogenase-like_hydrolase_(HAD)_superfamily_protein
Zm00001d016991	-2.94255869778271	11.8739100994967	1.38298244244944e-109	2.62752694545773e-107	NA
Zm00001d016943	-8.86926079885157	7.04320454926226	1.64817217141843e-109	3.10004703722092e-107	Photosynthetic_NDH_subunit_of_lumenal_location_2_chloroplastic
Zm00001d023462	6.22527081451767	7.42142843606721	2.4569533585268e-109	4.57552828916144e-107	Probable_DNA_primase_large_subunit
Zm00001d025901	4.90310971816587	8.15977441493959	6.25724730735072e-109	1.15384867258784e-106	FIP1__
Zm00001d037480	3.71882852320646	8.1378876146808	9.13897419891992e-109	1.66888316220859e-106	Alkaline_alpha_galactosidase_2__
Zm00001d051362	-4.38520716047655	7.82204265294365	5.45232422159574e-108	9.86084291192253e-106	NA
Zm00001d040210	-5.69024435869095	7.47295278685156	1.1741912245754e-107	2.10336788028939e-105	NA
Zm00001d019057	-8.26203916187203	7.15834708002992	1.86709743075158e-107	3.31304109198174e-105	NA
Zm00001d046553	-4.95932580762387	7.46926176442532	5.2236112626066e-107	9.18232749891286e-105	Fructose-bisphosphate_aldolase_7_cytosolic
Zm00001d029783	4.60808951024739	8.48322973717409	1.19024727105119e-106	2.07290378900017e-104	Expansin-like_A2
Zm00001d004583	4.80985599210695	7.79828098686727	1.45981980492617e-106	2.51905969824369e-104	NA
Zm00001d048307	8.86080153628109	7.23041004492888	1.72427178622727e-106	2.94834800246807e-104	NA
Zm00001d016469	3.12267516436748	9.29523759010833	1.86494733439391e-105	3.16016165879416e-103	Gamma-glutamylcyclotransferase_2-2
Zm00001d027652	3.56415919360445	11.7212913662581	3.0716466482645e-105	5.15844658992919e-103	NA
Zm00001d033983	2.81008412199885	9.05666755518072	3.92793849689837e-105	6.53810576886384e-103	Aluminium_induced_protein_with_YGL_and_LRDR_motifs
Zm00001d031013	3.50793383082456	8.38344285711064	4.25292550413071e-105	7.01695401817497e-103	Methylcrotonoyl-CoA_carboxylase_subunit_alpha__
Zm00001d042376	5.01753987410446	7.46371365161624	4.77446020402338e-105	7.80894104151963e-103	DUF506_family_protein
Zm00001d000636	4.8630854025571	7.6937740749418	7.59091901469102e-104	1.23084134264934e-101	NA
Zm00001d053828	-5.66481323028106	7.78487124718087	1.54260409607339e-103	2.4799008925679e-101	NA
Zm00001d033633	4.57915943475544	7.89982100936147	5.17842574343526e-103	8.25432286510795e-101	Haloacid_dehalogenase-like_hydrolase_(HAD)_superfamily_protein
Zm00001d045017	-5.04370402672145	7.32520467756933	1.95934583383071e-102	3.09691897382536e-100	DUF1677_family_protein
Zm00001d039648	3.81241525060827	9.8200464387304	3.27392989198009e-102	5.13161227818779e-100	NA
Zm00001d048424	2.61542204993398	9.22202644181156	2.02096251829214e-101	3.14151107492205e-99	evolutionarily_conserved_C-terminal_region_2
Zm00001d033316	4.17609507954494	7.89472783042078	1.42298953085505e-100	2.19385328572563e-98	CBL-interacting_serine/threonine-protein_kinase_4
Zm00001d053925	-4.44951807994115	8.21343952183185	3.83126994760726e-100	5.85872816622317e-98	NA
Zm00001d044310	-5.42213844785032	7.24010230681418	4.55736527188405e-100	6.91286156442477e-98	NA
Zm00001d005879	6.57196219008989	7.00203936925098	2.05669283806063e-99	3.0947468472866e-97	NA
Zm00001d045359	4.02894671542109	7.99269605078832	1.49708995536525e-98	2.23482261670357e-96	Mitogen-activated_protein_kinase_kinase_2
Zm00001d039530	4.82421903608757	7.44758499205353	6.01939599796519e-98	8.91486766344309e-96	Protein_TWIN_LOV_1
Zm00001d018901	-3.90972397419319	8.23535499817958	1.65333680889985e-96	2.42950094051541e-94	protein_containing_PDZ_domain_a_K-box_domain_and_a_TPR_region
Zm00001d004342	-5.4535569130211	7.95958511006852	6.16702757601246e-96	8.99190865714871e-94	Natterin-4
Zm00001d049883	-5.94863930544254	6.9795516814223	1.65664234319902e-95	2.39690660255619e-93	Protein_PROTON_GRADIENT_REGULATION_5_chloroplastic
Zm00001d040670	3.6773722454347	7.80697137934924	2.23305755330689e-95	3.2062274442862e-93	Lipoamide_acyltransferase_component_of_branched-chain_alpha-keto_acid_dehydrogenase_complex_mitochondrial
Zm00001d044925	-2.5547471400521	10.6999109110165	1.45341776622623e-94	2.07101020946585e-92	CP12-1__
Zm00001d022062	3.85192915738038	7.81040637222057	8.51978518143122e-94	1.20487698855293e-91	NA
Zm00001d003459	-4.76370797255687	7.38444133802714	1.40572627591654e-93	1.97315712863539e-91	Protein_disulfide-isomerase_LQY1_chloroplastic
Zm00001d045575	-3.73699330391997	8.8051676839774	1.70418561880426e-93	2.3743723928955e-91	Ferredoxin--NADP_reductase_leaf_isozyme_1_chloroplastic
Zm00001d048593	-3.06621285167242	10.2837111324226	2.34243297183189e-93	3.23961924758721e-91	NA
Zm00001d031997	-4.30152039955348	7.66289971927744	5.39539889369512e-93	7.40744947383295e-91	NAD(P)-binding_Rossmann-fold_superfamily_protein
Zm00001d045742	-5.7079155075799	7.05567142757605	1.12776913641008e-92	1.53711664396647e-90	NA
Zm00001d032383	-3.39639700809453	9.83152208362221	1.02077508790813e-91	1.38127759917007e-89	Phosphoenolpyruvate/phosphate_translocator_1_chloroplastic
Zm00001d020610	-7.09819530565349	6.98874029976587	2.22531957007747e-91	2.98971684239909e-89	NA
Zm00001d010845	9.17725316557629	7.14043531736908	5.74706474984085e-91	7.66642133898983e-89	NA
Zm00001d052184	-5.59293357600894	7.10040914561306	3.37734889802747e-90	4.47356024105624e-88	Protein_CURVATURE_THYLAKOID_1D_chloroplastic
Zm00001d049995	-7.67272820897225	6.73973528697954	1.90619909326845e-89	2.50725166050953e-87	NA
Zm00001d022421	-5.05291513958568	8.29386304052675	2.10420745625369e-89	2.74847486421359e-87	hydroxyproline-rich_glycoprotein_family_protein
Zm00001d023757	-3.66816960456426	8.77820191603333	4.89624850183606e-89	6.35127848765755e-87	NAD(P)H-quinone_oxidoreductase_subunit_U_chloroplastic
Zm00001d044747	4.2345382422798	12.84974335359	1.26599054951708e-88	1.63096001684019e-86	B12D_protein__
Zm00001d020530	3.15835051870913	8.05092065908887	3.24062070338309e-88	4.14645134761446e-86	_hydroxycinnamoyltransferase11
Zm00001d003559	-5.70945601339676	7.41048794438967	4.67826926592479e-88	5.9455112582959e-86	NA
Zm00001d003429	-4.27703161965469	11.8135219460437	5.13858583808423e-88	6.48668865963263e-86	NA
Zm00001d035759	-5.18267368841397	7.11527925270146	1.06037390914465e-87	1.32963819047345e-85	Putative_uncharacterized_protein_[Source:UniProtKB/TrEMBL%3BAcc:B6SR92]
Zm00001d048064	9.72043297339153	8.3265714267952	1.52632457724204e-87	1.90123436909573e-85	NA
Zm00001d009877	-3.81266562114286	8.4837110825672	2.24005427029452e-87	2.77191978749801e-85	Protein_plastid_transcriptionally_active_16_chloroplastic
Zm00001d026633	4.63137092561006	7.26067059430282	3.14321699451755e-87	3.86410251306409e-85	Putative_RING_zinc_finger_domain_superfamily_protein__
Zm00001d046940	-4.29651546982497	7.36791596275978	5.10413905750038e-87	6.23400983977432e-85	Peptidyl-prolyl_cis-trans_isomerase__
Zm00001d003311	6.23928647822832	8.17539717995349	3.13984132354422e-86	3.81014680351892e-84	Probable_2-oxoglutarate-dependent_dioxygenase_AOP1
Zm00001d028303	5.1031406492602	7.08710306859561	5.12456368681576e-86	6.17871271700754e-84	Branched-chain-amino-acid_aminotransferase__
Zm00001d044099	-4.51873433027795	10.6935102391267	1.44242229876389e-85	1.72805866353184e-83	NA
Zm00001d014518	-4.53876454434174	7.10749495584497	4.09304695242154e-85	4.87253924861372e-83	Mediator_of_RNA_polymerase_II_transcription_subunit_8
Zm00001d035034	-2.66888021904001	10.0789415420932	7.90290073990508e-85	9.34878364886004e-83	NA
Zm00001d035440	2.6507134444111	9.94613689231572	1.70080968570761e-84	1.99940808615465e-82	NA
Zm00001d043170	-3.09008417160961	8.1438030641392	2.63460639928951e-84	3.07790756299605e-82	Ribosomal_protein_L34__
Zm00001d025747	-4.89038607109571	7.27286163859573	3.97132073939652e-84	4.61089949304377e-82	Phosphoglycolate_phosphatase_1A_chloroplastic
Zm00001d011993	-3.15074422357032	8.36179238094689	5.16471313954645e-84	5.95969873875639e-82	50S_ribosomal_protein_L27_chloroplastic
Zm00001d045451	-2.96902288286554	8.35113764798373	5.43078073372057e-84	6.22850944027746e-82	NA
Zm00001d005814	-3.85657319546437	7.56069791507543	6.60509089706011e-84	7.52940331410931e-82	Photosystem_I_chlorophyll_a/b-binding_protein_6_chloroplastic
Zm00001d047096	-5.21274447040901	8.99654273201675	7.4792456807245e-84	8.47452602462332e-82	Expansin-B4
Zm00001d011256	-3.72543441568047	7.53142535259514	1.21871283846853e-83	1.37262094483561e-81	OHP2__
Zm00001d012353	-3.17563130741289	8.96928990764338	2.11954042309172e-83	2.37300213201977e-81	NA
Zm00001d010672	-4.58848893001721	7.39482147203366	4.33681052775148e-82	4.8266904861821e-80	Metacaspase_type_II__
Zm00001d021450	-3.40081261787486	7.65846896628536	7.44868229037906e-82	8.24130971763175e-80	Cytokinin_riboside_5'-monophosphate_phosphoribohydrolase_LOG5
Zm00001d053406	5.16308354425526	7.28817243580357	2.74516674582751e-81	3.01952288434326e-79	NA
Zm00001d037361	-5.1148566914069	6.85885062129864	2.8861985526641e-81	3.15619235913134e-79	NA
Zm00001d043515	3.71390209996808	7.40969712790108	3.1001726999732e-81	3.37058660773387e-79	NA
Zm00001d019054	3.26299420788234	7.72727956125431	3.95137832212157e-81	4.27134912993015e-79	Methylmalonate-semialdehyde_dehydrogenase_[acylating]_mitochondrial
Zm00001d011486	6.77517165513762	7.18218046743829	6.91146520833779e-81	7.42844280592146e-79	CTP_synthase_family_protein
Zm00001d029853	2.93945827123996	8.46279096439632	1.19188572497777e-80	1.27376014779016e-78	Proline_oxidase__
Zm00001d031300	5.85020276700226	8.683298036583	1.51915878380037e-80	1.61434223528255e-78	Probable_galactinol--sucrose_galactosyltransferase_1
Zm00001d024500	6.50245654230175	7.18645644603801	1.65105870353577e-80	1.74464961543845e-78	late_embryogenesis_abundant_protein
Zm00001d048703	-7.72291787612061	6.5349741871017	2.04362938610561e-80	2.14740922476316e-78	NA
Zm00001d038047	-3.29278288801081	8.00155349503138	3.45217226599193e-80	3.60732823061346e-78	Heavy_metal_transport/detoxification_superfamily_protein
Zm00001d017557	2.33545149404284	10.7074576825807	5.74211572734616e-80	5.96704169699746e-78	Amino_acid_transporter_ANTL2
Zm00001d046767	2.23175956195399	9.46179470507456	1.18110877270551e-79	1.22063048933065e-77	NA
Zm00001d006059	2.75986992982914	8.53281132638929	1.36866714618013e-79	1.40673553838809e-77	MTD1__
Zm00001d016294	3.8323984556084	7.4967259670111	3.49113716824692e-79	3.56873907595415e-77	Abscisic_acid_receptor_PYL2
Zm00001d035579	4.40178797874555	7.36226976590625	4.59923475681913e-79	4.67605440762222e-77	Nudix_hydrolase_9
Zm00001d042727	-2.78941968746722	8.97853149381757	9.61677889599832e-79	9.72483840079744e-77	Fructose-16-bisphosphatase_cytosolic
Zm00001d052409	-4.30772986900626	7.06581001790264	2.50209771469949e-78	2.51668213453384e-76	DUF309_domain_protein
Zm00001d047492	3.42261767612615	7.75611091987216	2.5496860929785e-78	2.55090668738471e-76	Heavy_metal_transport/detoxification_superfamily_protein
Zm00001d018797	-2.35622509902767	12.6155673029034	2.58911512119029e-78	2.57664901134753e-76	NA
Zm00001d035475	4.30298925836712	7.27982178643679	9.06863073939605e-78	8.97746713564738e-76	Isovaleryl-CoA_dehydrogenase_mitochondrial
Zm00001d024148	-3.05501551627341	10.6585437485659	9.95405176366371e-78	9.80239579176705e-76	Photosynthetic_NDH_subunit_of_subcomplex_B_1_chloroplastic
Zm00001d014488	-2.85386408367938	8.29143513996867	1.24140721096446e-77	1.21612647036618e-75	50S_ribosomal_protein_L24_chloroplastic
Zm00001d050899	4.00436370753217	7.75570545829227	1.33805926083592e-77	1.30401847860429e-75	NA
Zm00001d007892	3.2863547363303	7.72841165345695	2.37113732954896e-77	2.2989031974993e-75	2-oxoisovalerate_dehydrogenase_subunit_beta_1_mitochondrial
Zm00001d016736	-3.1777806944469	8.28920257944951	2.55014784806849e-77	2.45978107047796e-75	2-Cys_peroxiredoxin_BAS1_chloroplastic
Zm00001d002815	-2.8080958730917	8.58593013746671	2.72171191968902e-77	2.61187140293014e-75	NAD(P)H-quinone_oxidoreductase_subunit_M_chloroplastic
Zm00001d016322	3.14816521726511	7.94698359840283	3.64570921322319e-77	3.48081952241192e-75	NA
Zm00001d046555	-3.32866169009549	8.79971490087388	4.14351939017331e-77	3.93613415200858e-75	NA
Zm00001d017147	-3.44326086262245	7.58935722757741	5.12086520170256e-77	4.84011827029263e-75	NA
Zm00001d002000	-3.16039956889086	7.91576627238802	6.30058446486383e-77	5.92538465998119e-75	NA
Zm00001d034724	-2.67979136435876	8.78965581163405	4.64165539564335e-76	4.34352718092815e-74	50S_ribosomal_protein_L18_chloroplastic
Zm00001d035081	-2.87565278701331	8.06557509207112	6.06970274941615e-76	5.651734604642e-74	Beta-carotene_isomerase_D27_chloroplastic
Zm00001d038696	9.90010975260985	6.52051417694099	8.62949018577922e-76	7.99566901006509e-74	NA
Zm00001d045366	-2.77999241736152	8.54678041701697	1.3952274015065e-75	1.28641334288901e-73	NA
Zm00001d020623	2.64269965489461	9.0216984444306	1.52200554625748e-75	1.39645864973448e-73	Copper_transporter_5
Zm00001d044985	4.08739205881743	7.17416409717138	1.55700142278912e-75	1.42163299811848e-73	Pantothenate_kinase_family_protein__
Zm00001d028742	-3.76949065976429	7.4157746478664	2.27469775085216e-75	2.0668980674289e-73	NA
Zm00001d031899	-2.95103791457384	10.4291254884211	3.27009986352544e-75	2.95708213139663e-73	NA
Zm00001d011051	3.59243408352426	7.66526498421484	3.49207285610517e-75	3.142698485669e-73	ACT_domain-containing_protein_ACR9
Zm00001d004348	-5.95907907635291	7.49977040253048	3.51336855258332e-75	3.1468071002638e-73	Natterin-4
Zm00001d009929	-3.03679375905064	8.67746873331099	5.63540303724498e-75	5.023521124528e-73	Beta-propeller_domain_of_methanol_dehydrogenase_type%253B_Beta-propeller_domains_of_methanol_dehydrogenase_type__
Zm00001d038999	3.38953516377206	8.13382668806728	7.47877095217093e-75	6.63529258676335e-73	drought-induced_19
Zm00001d028670	-2.290385417529	9.89281897090856	7.86383653266219e-75	6.94417377196447e-73	Photosynthetic_NDH_subunit_of_lumenal_location_1_chloroplastic
Zm00001d027729	-3.72655420777721	7.35348946176791	8.01494554268e-75	7.04453788375085e-73	Photosynthetic_NDH_subunit_of_subcomplex_B_2_chloroplastic
Zm00001d002520	2.34924049017597	9.17322864985064	1.71248874027363e-74	1.49814887050264e-72	OSJNBa0013K16.16_protein%3B__protein
Zm00001d017364	-2.42149372780349	8.62228943738634	1.76767769387387e-74	1.53927082148489e-72	Ferredoxin-thioredoxin_reductase%252C_variable_chain__
Zm00001d033210	1.92585478604919	9.525025274434	2.26587249241925e-74	1.96399980230017e-72	NA
Zm00001d037757	-5.54561478164449	6.68444292433056	9.90150590262386e-74	8.54300112488313e-72	Grx_C15-glutaredoxin_subgroup_III__
Zm00001d041804	-2.50496867524106	10.4699049277958	1.04375429546972e-73	8.96437193766662e-72	NA
Zm00001d043390	6.7440864787681	6.68153664239456	1.13581994045179e-73	9.71074420907172e-72	delay_of_germination_1
Zm00001d004292	8.79674394520219	8.12359502302238	1.2648883726692e-73	1.07652875120068e-71	NA
Zm00001d023713	-2.62077869926508	8.70471527818445	1.72501035450707e-73	1.46151890801457e-71	Photosystem_I_reaction_center_subunit_N__
Zm00001d018487	2.43254450744587	9.2465674356962	4.26950857679707e-73	3.60112945385543e-71	3-ketoacyl-CoA_thiolase_2_peroxisomal
Zm00001d027332	-6.90618240293672	8.15038140499945	5.42931080177359e-73	4.55892441386426e-71	Nonspecific_lipid-transfer_protein__
Zm00001d042289	-3.56184278182023	7.44017746809468	5.51316551305248e-73	4.60876133933352e-71	Rieske_domain_containing_protein__
Zm00001d003306	-3.36071196541068	8.51050869684331	5.62370034447938e-73	4.68036193713773e-71	Bowman-Birk_type_bran_trypsin_inhibitor
Zm00001d011467	-3.38700448158251	7.62738399169025	6.89199764697373e-73	5.71064245559158e-71	NA
Zm00001d018030	-2.12359487889996	10.2433946876242	2.7149315185349e-72	2.2396994268475e-70	Photosynthetic_NDH_subunit_of_subcomplex_B_4_chloroplastic
Zm00001d007383	2.93833760234667	8.03013304947278	2.87184816825644e-72	2.35880315269587e-70	Probable_alpha-mannosidase_
Zm00001d020402	2.66080171487431	10.1240658633752	4.55944768775757e-72	3.72863702430574e-70	Probable_cinnamyl_alcohol_dehydrogenase_6
Zm00001d037323	-2.75897215543036	9.58087396148677	6.7235261761648e-72	5.47458025313782e-70	Threonine_endopeptidase__
Zm00001d048203	3.93820675367547	7.12009567351779	1.22366205368725e-71	9.9206291240532e-70	Probable_protein_phosphatase_2C_BIPP2C1
Zm00001d048890	3.90274026765564	7.03223931898971	1.72003248429595e-71	1.38850175953316e-69	Acyl-coenzyme_A_oxidase__
Zm00001d035659	-3.18679923169458	9.24999977892437	4.13430319121701e-71	3.32316703947012e-69	Metallothionein-like_protein_2C
Zm00001d047503	3.39114580666154	8.78827046513957	5.32373062435818e-71	4.26102337504481e-69	Dormancy-associated_protein_homolog_3
Zm00001d050022	-3.97528634859297	7.21246853265052	9.7700136361232e-71	7.78661807126446e-69	Photosynthetic_NDH_subunit_of_subcomplex_B_1_chloroplastic
Zm00001d017622	2.89479258916856	9.67645149932113	2.74190688672828e-70	2.17605597605368e-68	OSJNBa0088A01.13_protein%3B__protein
Zm00001d019457	3.54330381478673	7.91754969972585	3.7644075503349e-70	2.97498914345585e-68	CASP-like_protein_1D1
Zm00001d044765	-6.08200260710528	6.65271398969728	5.19553371910087e-70	4.08881982102796e-68	Benzoate_carboxyl_methyltransferase__
Zm00001d031484	-4.06785363362574	7.0135219915356	5.22663282766795e-70	4.09615570231693e-68	PsbP_domain-containing_protein_3_chloroplastic
Zm00001d046299	-6.36828626616802	6.33511344322314	1.388720850465e-69	1.08383611935254e-67	NA
Zm00001d007274	2.3412268768729	8.92018005111336	1.60706712528304e-69	1.24906303964664e-67	Protein_kinase_Kelch_repeat:Kelch__
Zm00001d002601	2.46319242127092	9.45043601836018	2.30107074312884e-69	1.78110451059713e-67	histone_H1-3
Zm00001d013193	3.28363480819536	9.41499368330428	4.97005877716856e-69	3.83122276802309e-67	CCG-binding_protein_1
Zm00001d011357	4.93557385403075	6.61477458322457	7.72342576973549e-69	5.92938429807979e-67	CTP_synthase_family_protein
Zm00001d042346	-4.71422943762208	6.95304845172928	7.89792260847928e-69	6.03870025784093e-67	alpha/beta-Hydrolases_superfamily_protein
Zm00001d048634	-4.98916171999106	6.64548803242143	1.7120683471558e-68	1.30373658063375e-66	NA
Zm00001d021310	-2.97134072671965	8.73640565394937	2.91345552513734e-68	2.20964455533501e-66	Triosephosphate_isomerase__
Zm00001d024519	-3.03074448927211	7.74916132873963	4.0147128616604e-68	3.03263992831207e-66	rubredoxin_family_protein
Zm00001d011487	2.90900024862905	7.72736803918399	4.35318720678174e-68	3.27516392689431e-66	NA
Zm00001d024835	-2.50352229036709	9.43334852148051	5.59796810458928e-68	4.19490765255855e-66	Putative_thioredoxin_superfamily_protein__
Zm00001d018464	-2.85810921042028	7.98320449909873	9.02739875972431e-68	6.73795012982756e-66	NA
Zm00001d019312	-7.12613469090156	6.56300475660907	9.11963280193727e-68	6.77988827555882e-66	NA
Zm00001d029075	3.78966033758991	7.3230900008933	1.16725561610512e-67	8.64366570209494e-66	CBL-interacting_serine/threonine-protein_kinase_10
Zm00001d039258	-2.72006917793724	10.7248987768319	1.64412605533761e-67	1.21272027352334e-65	NA
Zm00001d031253	-4.20156120175168	7.13513757300086	1.77897585283239e-67	1.30706081312205e-65	NA
Zm00001d035139	3.55388781113715	7.16711474179787	1.90621870600174e-67	1.39509990821738e-65	MA3_domain-containing_protein
Zm00001d010662	2.8593253174945	8.93837629590966	4.39308793777734e-67	3.2026973264207e-65	SNF1-related_protein_kinase_regulatory_subunit_beta-1
Zm00001d042257	-2.31025818934822	10.249844133197	4.46406554479455e-67	3.24187678888188e-65	Photosynthetic_NDH_subunit_of_subcomplex_B_5_chloroplastic
Zm00001d018936	-3.59463248852622	7.47498856117664	4.75688561136923e-67	3.44124082554784e-65	Probable_ribose-5-phosphate_isomerase_3_chloroplastic
Zm00001d031303	5.18441478100123	7.41188607709325	1.6351284861753e-66	1.17835753626326e-64	Probable_galactinol--sucrose_galactosyltransferase_1
Zm00001d005818	4.37945778670873	7.36061307704273	2.18339703207184e-66	1.56746239603967e-64	Aldehyde_dehydrogenase_family_7_member_B4
Zm00001d029745	-2.54341898598784	8.244347284181	2.36694868227962e-66	1.69277329904933e-64	Protein_CURVATURE_THYLAKOID_1B_chloroplastic
Zm00001d005457	-2.14334709219675	10.1789681940963	3.08521930888382e-66	2.19810189321196e-64	NA
Zm00001d039328	3.07243021338145	8.69611702823083	4.6674762173863e-66	3.31285132727619e-64	hAT_transposon_superfamily
Zm00001d046191	7.53253553813612	6.54214302497072	8.3903850843844e-66	5.93288545308971e-64	NA
Zm00001d024151	6.60911039736833	6.38892416616416	8.64925797152496e-66	6.09302970735629e-64	NA
Zm00001d000840	4.97141552543253	7.12555748875315	9.67878062104498e-66	6.79284271273265e-64	NA
Zm00001d042454	-2.64901299605919	8.51255496610106	1.49475969516877e-65	1.04516487384496e-63	NA
Zm00001d025887	2.80646090518773	7.69120476473084	1.8081105112605e-65	1.25958335578884e-63	Probable_metal-nicotianamine_transporter_YSL7
Zm00001d015356	2.51100825394786	8.36065607529305	2.19073961906415e-65	1.52050263819105e-63	NA
Zm00001d021515	-1.9996128640496	9.37909182931305	3.86242840952593e-65	2.67089764539608e-63	Photosynthetic_NDH_subunit_of_subcomplex_B_3_chloroplastic
Zm00001d039118	-5.45105798001432	6.53377514982375	8.95856932331906e-65	6.17222455686111e-63	Putative_MYB_DNA-binding_domain_superfamily_protein%253B_RADIALIS__
Zm00001d011734	-4.26312114870992	7.92160116673178	2.24445171226748e-64	1.54072599474595e-62	Inorganic_pyrophosphatase_1
Zm00001d012998	-3.08202873337973	7.75606659527908	2.40203971955796e-64	1.64290782127875e-62	50S_ribosomal_protein_L17_chloroplastic
Zm00001d028260	-4.45664112360259	6.79116178111985	3.00902489104034e-64	2.0506068541876e-62	NA
Zm00001d031850	-2.63329579127799	8.14756167707243	3.72683732253519e-64	2.53061672200593e-62	Protein_PROTON_GRADIENT_REGULATION_5_chloroplastic
Zm00001d046574	2.54341262816608	8.40619307881755	4.06787129563046e-64	2.74997502238062e-62	NA
Zm00001d018498	-3.58500212456007	6.99556016382196	4.07912717977667e-64	2.74997502238062e-62	Cysteine_proteinases_superfamily_protein
Zm00001d025025	2.49020414018803	8.33545091526378	4.2423548026274e-64	2.84980183866495e-62	Electron_transfer_flavoprotein_subunit_beta_mitochondrial
Zm00001d035456	-2.57348857831638	7.90593755073539	4.71611080296986e-64	3.15677324174591e-62	NA
Zm00001d036136	-3.79523158214925	6.9344973003738	6.91438635764958e-64	4.61179762415003e-62	NA
Zm00001d021653	-5.14494912976544	6.42089236957	8.41449753553918e-64	5.59251887441542e-62	Glucose-6-phosphate/phosphate_translocator_2__
Zm00001d018362	-4.10069147954936	6.7085510190705	8.13415342428075e-63	5.38715816046819e-61	Protein_TSS
Zm00001d017840	1.93051756699275	10.1208826560895	1.27674082252205e-62	8.42604144940956e-61	Delta(12)-fatty-acid_desaturase
Zm00001d018796	-2.36888190017974	9.05732091496743	1.42136245680722e-62	9.34769456296748e-61	High-light-induced_protein_chloroplastic
Zm00001d002038	-8.67887763285999	5.99915079970674	1.47037359404186e-62	9.63632645656213e-61	NA
Zm00001d050889	-6.0932688709512	6.21788343322052	1.56543803277716e-62	1.02237235967033e-60	Oxygen_evolving_enhancer_protein_3__
Zm00001d052079	3.52955555154025	7.02215596416723	2.88576974024831e-62	1.87814681814292e-60	NA
Zm00001d000060	-3.98806743685483	6.9268239880809	3.69298050059075e-62	2.39521621502108e-60	NAD(P)-linked_oxidoreductase_superfamily_protein
Zm00001d018704	6.23311148861801	6.8975861471924	5.81765292486587e-62	3.76028295064612e-60	NA
Zm00001d007936	-4.14689137534785	6.66725917850763	1.3930039730278e-61	8.97294922215065e-60	Pyridoxal_5'-phosphate_synthase-like_subunit_PDX1.2
Zm00001d003676	-5.26941717275967	6.52763055064786	1.45960416532351e-61	9.3698616879078e-60	Cellulose_synthase-like_protein_B3
Zm00001d005346	-3.26406295117171	7.30653200563232	1.76821347442617e-61	1.13123562042455e-59	Aldo-keto_reductase/_oxidoreductase__
Zm00001d044130	-2.94472725797733	8.06397812125014	2.55684533818207e-61	1.63022725308022e-59	50S_ribosomal_protein_L31__
Zm00001d012748	2.69478899511866	7.68762393494845	4.83527570836784e-61	3.07252367563144e-59	NA
Zm00001d003715	-3.39240473529877	7.54854928762329	4.92984937670855e-61	3.12207195038758e-59	Structural_molecule__
Zm00001d029126	-2.55619548587487	8.150397326021	7.56458055959053e-61	4.77457032702478e-59	Heavy_metal_transport/detoxification_superfamily_protein
Zm00001d042178	-2.65713580534929	8.07546326965318	1.1728379406643e-60	7.37789592841299e-59	Photosystem_II_reaction_center_psb28_protein__
Zm00001d027488	-3.25750318774033	11.1588699556255	1.81805362949043e-60	1.13985902390285e-58	NA
Zm00001d046184	2.40990641576176	8.77334214690801	2.37905663142222e-60	1.48663376014686e-58	Peroxidase_52
Zm00001d008612	-4.61513726918046	6.39979485669083	3.52888524299728e-60	2.19784114356079e-58	NA
Zm00001d049946	5.47593523038326	6.3688047972138	3.9189394274327e-60	2.43271721751094e-58	NA
Zm00001d028153	-3.82328685896479	6.88079901460703	5.94513098117459e-60	3.67835423108266e-58	30S_ribosomal_protein_S10_chloroplastic
Zm00001d041246	2.06365489519344	9.07797492250225	1.20784513994257e-59	7.44864237284585e-58	Glycine-rich_RNA-binding_protein_7
Zm00001d040836	4.54124136311363	7.31548226057925	1.39819180324947e-59	8.59431033572528e-58	Glutaredoxin-C13
Zm00001d029258	4.84247574735683	6.47534378157749	2.37173455000724e-59	1.45309300166404e-57	Protein_kinase_superfamily_protein
Zm00001d035135	-2.02377984262044	8.94937667014477	2.94945901791521e-59	1.80118099571322e-57	Photosystem_II_core_complex_protein_psbY%253B_Photosystem_II_core_complex_proteins_psbY__
Zm00001d027731	2.61179068996675	8.52543145079147	2.99643557784738e-59	1.82394682147998e-57	evolutionarily_conserved_C-terminal_region_2
Zm00001d036737	2.94643620167388	7.38580348068509	3.21159227132476e-59	1.94860771068863e-57	NA
Zm00001d034969	-1.98133796557449	9.04180214901228	3.52940405990888e-59	2.13455179944778e-57	Acyl-CoA_N-acyltransferases_(NAT)_superfamily_protein
Zm00001d033782	6.72520550280168	6.73636522074329	3.87948406635406e-59	2.33875691679658e-57	Seed_maturation_protein_PM41__
Zm00001d016655	2.18445771917462	8.95280564119236	7.15688818348365e-59	4.3007638927522e-57	NA
Zm00001d017711	-2.30070583929476	9.72752964571287	9.55862974842379e-59	5.72574098528991e-57	Phosphoribulokinase__
Zm00001d029438	3.77195750848244	6.76742340451325	1.03196074658125e-58	6.16195228014184e-57	RING-H2_finger_protein_ATL3
Zm00001d021627	3.75143715192471	6.74943913650199	1.53426105810917e-58	9.13225197530864e-57	senescence_regulator
Zm00001d048116	-3.29299752542222	7.23035551679265	1.70530495181072e-58	1.01183220311066e-56	NA
Zm00001d029257	3.56603478445652	6.85394822620776	1.80335612360054e-58	1.06664545059127e-56	NA
Zm00001d020607	-3.23602346078301	7.25325484387925	2.75702639473584e-58	1.62560844697763e-56	Dormancy-associated_protein_homolog_3
Zm00001d029444	-3.03743641226743	7.19821908204472	3.14798978514162e-58	1.85032937089777e-56	Retrotransposon_protein__
Zm00001d008200	2.18649139235883	9.3686833958972	4.01800082730587e-58	2.3543482106167e-56	NA
Zm00001d021668	1.58231100932962	9.68902108029613	6.1619058083306e-58	3.59935671890963e-56	NA
Zm00001d034241	-2.60614817370459	7.84328164904436	6.45472418494911e-58	3.75872777692594e-56	Malate_dehydrogenase__
Zm00001d017065	8.22651722067551	5.90647502584087	6.5459486806628e-58	3.80008483748724e-56	NA
Zm00001d048344	2.6696203202162	8.12449295645437	6.69748997263384e-58	3.87609504293138e-56	Expansin-like_A2
Zm00001d028240	-2.9455211274796	7.52994145097445	7.96689542372066e-58	4.59660539953257e-56	50S_ribosomal_protein_L15_chloroplastic
Zm00001d032380	-3.04595144713238	7.3348371801008	1.00228604397745e-57	5.76513706457854e-56	acclimation_of_photosynthesis_to__environment
Zm00001d008228	-3.10187388035141	7.20142258500994	1.07118963474611e-57	6.14268470729866e-56	NA
Zm00001d012414	-5.3081281239934	6.16839846852746	2.00664272290384e-57	1.14720191413673e-55	ROTUNDIFOLIA_like_8
Zm00001d049016	1.92204373383791	10.1687765268167	2.55247373108484e-57	1.45483267902954e-55	F-box/kelch-repeat_protein_SKIP20
Zm00001d025616	-2.49988303842907	8.09536416851715	2.79005884712053e-57	1.58544461799063e-55	30S_ribosomal_protein_3_chloroplastic
Zm00001d038163	-2.61048018900805	12.1442834544435	3.03535132218932e-57	1.71963623551382e-55	NA
Zm00001d013455	-2.19002459944294	9.23665673328217	3.79425586820553e-57	2.14312788663897e-55	Peptidyl-prolyl_cis-trans_isomerase__
Zm00001d037173	-6.16007416511216	6.07399540588483	4.67316589915644e-57	2.63166399392915e-55	EF_hand_family_protein__
Zm00001d033700	6.32787152324738	6.27598167186899	8.46213409008103e-57	4.75117254030848e-55	NA
Zm00001d035178	4.75752750563627	8.99944946065474	1.67979218069555e-56	9.40333664485197e-55	Cytochrome_P450_71A26
Zm00001d048705	-6.6699881216242	5.99222575562437	1.77282394941101e-56	9.89467230399753e-55	NA
Zm00001d023707	-1.92988072805639	9.69629985340003	1.89827899018221e-56	1.05635294456619e-54	NA
Zm00001d002326	2.34391403486889	7.91143035653905	1.95950616370981e-56	1.08720800687958e-54	NA
Zm00001d027423	8.10338936405375	5.89846638734104	2.54245141224484e-56	1.40649907685039e-54	NA
Zm00001d029201	-4.2641077243844	6.43233689411476	2.98029687902057e-56	1.64388281517589e-54	50S_ribosomal_protein_L6__
Zm00001d034005	2.96420524521715	7.26039710301076	3.31601914903534e-56	1.8237135723452e-54	evolutionarily_conserved_C-terminal_region_2
Zm00001d007445	5.47102787208474	6.83521285491249	4.18931348551876e-56	2.29728272154876e-54	Adagio_protein_3
Zm00001d041938	7.16703493776439	5.94716493770735	4.28029932150193e-56	2.34035319587587e-54	Receptor-like_kinase_LIP2
Zm00001d018197	-1.89999585351055	9.44240116498496	4.65683925587225e-56	2.53885476996235e-54	NA
Zm00001d023294	4.55693507463468	6.29261134123997	9.52105292723467e-56	5.17576544821841e-54	NA
Zm00001d052122	2.58292209169855	7.60697435770588	1.21386864908648e-55	6.57972778693589e-54	NA
Zm00001d031213	-4.55524507622136	6.31856572902886	1.25522173468077e-55	6.78432919758926e-54	LigA__
Zm00001d035270	4.31329719217521	6.38427999081788	1.34767862921362e-55	7.26317688735786e-54	Sterile_alpha_motif_(SAM)_domain-containing_protein
Zm00001d045470	-4.80777550013243	6.43964088785733	1.35764841440385e-55	7.2960025790063e-54	Arginine_decarboxylase__
Zm00001d009578	3.16672897270559	7.02761458281798	1.64238557699182e-55	8.80103427852965e-54	Ribosomal_protein_L18ae_family
Zm00001d008273	4.53503751620363	6.41247412164113	1.65746399103727e-55	8.85660233165344e-54	Alpha-xylosidase_1
Zm00001d033665	-2.4180237186685	8.21215219030274	1.92501984687403e-55	1.02571383285704e-53	30S_ribosomal_protein_S13_chloroplastic
Zm00001d047789	-1.81293433329505	11.1240954377655	2.39982713593253e-55	1.27509459321342e-53	ATP_synthase_B_chain__
Zm00001d047077	2.05374233431065	9.56098487271736	5.37615833319703e-55	2.84845527011558e-53	Beta-amylase_3_chloroplastic
Zm00001d039037	3.16708085593812	7.04582750399545	6.53302485624575e-55	3.45167596969456e-53	Putative_MAP_kinase_family_protein__
Zm00001d034197	7.84897029576346	6.37092370036056	7.19303497882528e-55	3.7897421545301e-53	NA
Zm00001d031168	1.56080009098746	14.6153054724943	1.52368219261749e-54	8.00529004495598e-53	NA
Zm00001d011183	-2.23320898126788	9.54641303195163	2.13280869915473e-54	1.1174372931031e-52	NA
Zm00001d032896	-2.53128745316273	7.69879323092743	2.37995852687395e-54	1.24346222033256e-52	50S_ribosomal_protein_L28__
Zm00001d009646	8.50201200011545	5.78395081474865	4.42321515755454e-54	2.30460537114802e-52	NA
Zm00001d046748	-6.84119923510064	5.88364092082152	6.24953884107231e-54	3.24717060944003e-52	Putative_polyphenol_oxidase_family_protein__
Zm00001d053713	-1.99839478860497	8.80405253910284	9.18386965767918e-54	4.7586612779969e-52	Ribosome-like_protein__
Zm00001d038478	4.80376095840522	6.37257596795159	1.30720749026987e-53	6.75474331991371e-52	Putative_RING_zinc_finger_domain_superfamily_protein%253B_RING-H2_finger_protein_ATL5A__
Zm00001d040905	6.26885312537179	6.29650504335077	1.55549442938514e-53	8.01569718419318e-52	NA
Zm00001d044335	-3.04655867144402	7.06490412006855	1.64240187683202e-53	8.4404199183971e-52	OHP2__
Zm00001d046629	-4.1238645896897	6.43689534498426	1.67647268156755e-53	8.59203669417005e-52	Protein_TIC_21_chloroplastic
Zm00001d048702	-5.46584555750845	6.38707877978632	2.45059909185873e-53	1.25253582387964e-51	NA
Zm00001d014667	3.4584188729452	6.78253249821259	3.83959957378908e-53	1.95715524074251e-51	DUF4228_domain_protein
Zm00001d023343	-3.75633336288215	9.99089993236341	4.01773021295781e-53	2.04241858312225e-51	NA
Zm00001d018069	-1.7553853128762	10.3519815330243	4.79994353247807e-53	2.43348080599407e-51	NA
Zm00001d021006	2.45858331847824	7.74531521890968	5.34538011667301e-53	2.70272189823932e-51	MTD1__
Zm00001d002871	-5.36916620664282	5.98833218830889	6.26095179418276e-53	3.15716467283602e-51	NA
Zm00001d039936	-7.61147234674181	5.84069825557069	7.17524195308796e-53	3.60853277795806e-51	17.4_kDa_class_I_heat_shock_protein
Zm00001d019237	4.17947114898891	6.95818536575114	1.09026864609118e-52	5.46849679048774e-51	L-ascorbate_peroxidase_2_cytosolic
Zm00001d043299	-1.84759259023031	12.1278455053113	1.35402896925159e-52	6.77338587304605e-51	Photosystem_II_reaction_center_W_protein_chloroplastic
Zm00001d012527	3.71652570595712	6.64100990509063	1.4263945029308e-52	7.11646000149213e-51	NA
Zm00001d010240	-3.55891075101872	6.66736991649563	2.52614850582364e-52	1.25699278428669e-50	alpha/beta-Hydrolases_superfamily_protein
Zm00001d002393	6.64810050360714	6.0111503736352	3.36718565825604e-52	1.67106583235192e-50	Methionyl-tRNA_synthetase
Zm00001d034109	4.84056700150307	6.51813387590554	3.42563442824988e-52	1.69559889370926e-50	Probable_protein_phosphatase_2C_48
Zm00001d038352	3.17556346917611	6.94915979144959	3.92160727799802e-52	1.93599767170249e-50	NA
Zm00001d028702	-2.95311789514258	7.16513792335585	3.96428571396116e-52	1.95194371711768e-50	50S_ribosomal_protein_L10_chloroplastic
Zm00001d020910	3.52176770474708	9.02605461291645	4.57700071498705e-52	2.24774951561858e-50	Induced_stolen_tip_protein_TUB8__
Zm00001d019177	-5.49560640887813	6.09490137087883	8.92897323677382e-52	4.37356920860622e-50	Chloroplast_stem-loop_binding_protein_of_41_kDa_a_chloroplastic
Zm00001d043220	3.90624844425066	6.63677167071358	1.27929903836983e-51	6.24995730199949e-50	NA
Zm00001d018781	-2.85086401790167	7.10843177815644	1.33276024937757e-51	6.49427138096959e-50	Seed_maturation_protein__
Zm00001d029149	2.85300746759348	7.09158477279414	1.83537987052007e-51	8.92032557741911e-50	Zinc_finger_protein_CONSTANS-LIKE_13
Zm00001d022371	-3.61001239863488	6.54661342732889	2.15456088354545e-51	1.04446225924243e-49	Uncharacterised_protein_family_(UPF0114)
Zm00001d050909	6.24950683896804	6.80837125513215	3.0328710177335e-51	1.46645940803469e-49	NA
Zm00001d010075	2.87718515538518	8.50226004759056	3.51047059403933e-51	1.69303695905861e-49	Tetratricopeptide_repeat_(TPR)-like_superfamily_protein
Zm00001d039531	5.95750411228996	6.0776064705491	3.55394512182614e-51	1.70962030169892e-49	NA
Zm00001d017092	-2.48294777359029	8.43141216060753	3.61366509763364e-51	1.73391394952528e-49	Elongation_factor_Tu__
Zm00001d034757	3.94635263119176	6.36111992239737	3.6240015770554e-51	1.73444899905433e-49	Electron_transfer_flavoprotein_subunit_alpha_mitochondrial
Zm00001d049490	-3.57788943462824	6.58325064121806	3.63357901739698e-51	1.73461897812741e-49	Protein_CHLORORESPIRATORY_REDUCTION_6_chloroplastic
Zm00001d039081	4.97092568979869	6.03083559410038	3.92005693351576e-51	1.86664179398729e-49	CTP_synthase_family_protein
Zm00001d050336	3.17134542398724	6.81663415057393	4.10068009350844e-51	1.9477194918889e-49	Methylcrotonoyl-CoA_carboxylase_beta_chain_mitochondrial
Zm00001d006010	3.73749476473522	7.70748410322442	4.53033102134608e-51	2.14637269976066e-49	NA
Zm00001d046318	6.17061900394927	6.00111908476616	4.68389519448096e-51	2.21355237972342e-49	Putative_FAD-binding_Berberine_family_protein__
Zm00001d006663	-2.29712628461545	10.9185904258904	5.6205270709055e-51	2.64953618237247e-49	NA
Zm00001d031908	-3.42965338398552	6.77974866974612	1.49749323796825e-50	7.04158757823623e-49	Superoxide_dismutase_
Zm00001d008432	3.17478697002079	6.80316774509462	1.57280046953462e-50	7.37725786321112e-49	Probable_acetyl-CoA_acetyltransferase_cytosolic_2
Zm00001d021340	-4.08530388111547	6.32490731431863	1.71521983873338e-50	8.02526615590452e-49	NA
Zm00001d034143	-3.52848103553671	6.68960026987571	2.51666658066311e-50	1.1745901170147e-48	NA
Zm00001d034249	-7.22226898828773	5.71514844752748	2.55400004638432e-50	1.18906403149611e-48	Leucine_carboxyl_methyltransferase
Zm00001d038579	-2.44259459437835	9.78250665886527	2.70023455075818e-50	1.25404226333853e-48	Phosphoglycerate_kinase__
Zm00001d007072	-2.87197824471582	7.0172426039816	2.7581535339153e-50	1.27778595614317e-48	Uncharacterised_protein_family_(UPF0114)
Zm00001d012394	-4.99801077914969	6.19065914600401	3.80430747265659e-50	1.75811349516457e-48	NA
Zm00001d015569	-2.27510546608265	8.67919472796567	5.11626312902138e-50	2.35862238220008e-48	Vacuolar_H+-translocating_inorganic_pyrophosphatase__
Zm00001d032926	-3.52258241359859	6.52830279674615	5.41821201113061e-50	2.49171515201359e-48	NA
Zm00001d034192	-2.65167753977823	7.38616495426595	5.85293846877801e-50	2.68507121120111e-48	NA
Zm00001d027928	6.90500937506325	5.85846537177214	7.8911694481569e-50	3.6113140182575e-48	NA
Zm00001d049641	-1.87613845478772	8.88211612055646	8.09104329091725e-50	3.6937969237588e-48	NA
Zm00001d053432	-1.72533635603919	9.64616964789942	8.12491637175768e-50	3.70027971032422e-48	NA
Zm00001d027131	2.55834771698438	7.53203141002136	8.80274409972385e-50	3.99929501864024e-48	NA
Zm00001d040066	4.5288244184309	6.10469777849616	1.05364176767323e-49	4.77540915859416e-48	Glycosyltransferase_family_61_protein
Zm00001d043386	4.82938712156021	6.52884851709435	1.40380895561146e-49	6.34717371300382e-48	Dynein_light_chain_LC6%252C_flagellar_outer_arm__
Zm00001d035926	3.78347404720224	6.42429548015464	1.66786065312743e-49	7.52297146874671e-48	Extra-large_guanine_nucleotide-binding_protein_3
Zm00001d023929	-3.42965282168494	6.84437001637234	1.7909689837531e-49	8.0589319654096e-48	NA
Zm00001d027929	1.88454741744089	8.81449277134991	1.8684726016322e-49	8.38761364298332e-48	NA
Zm00001d037383	-9.68183584214469	6.30449011918288	1.9745687166021e-49	8.84277690251639e-48	NA
Zm00001d043125	2.6671532526805	7.21419529155662	2.3172985924411e-49	1.03529855641864e-47	F-box_protein_
Zm00001d015929	-2.78369345671281	7.19115077202032	2.51282701291187e-49	1.11999439066017e-47	GTP-binding_protein_TypA__
Zm00001d044666	-2.68840839619428	7.68672101883613	2.84168454139002e-49	1.26357552101666e-47	NA
Zm00001d027694	-3.00807540189671	6.9723345744892	2.85474062855578e-49	1.26638718119117e-47	NA
Zm00001d021421	-3.33971912856303	6.80110949828321	2.99698986377601e-49	1.32636193759442e-47	_UDP-glucose_pyrophosphorylase2
Zm00001d026695	2.5460670627957	7.394481366721	3.09976051543431e-49	1.36862430832873e-47	Protein_NRT1/_PTR_FAMILY_5.10
Zm00001d013428	-2.8067816877551	7.30087179305492	4.36854360169401e-49	1.92430764881177e-47	NA
Zm00001d048313	-7.54096654430668	5.85020694404338	4.59028038609518e-49	2.01725663042206e-47	NAD(P)-linked_oxidoreductase_superfamily_protein
Zm00001d008548	8.78614646540081	7.64551777254398	4.61199431940366e-49	2.02207461896651e-47	NA
Zm00001d014858	1.73297457714938	10.7586198269984	5.49029410740451e-49	2.40155678758538e-47	NA
Zm00001d016016	1.77550463136126	9.19789472678899	5.95975421478046e-49	2.60085886370779e-47	Dynein_light_chain_LC6%252C_flagellar_outer_arm__
Zm00001d029823	3.37474519126276	6.66875935299622	6.10002027492592e-49	2.6559092905343e-47	RING-H2_finger_protein_ATL57
Zm00001d026542	2.39889104470291	7.63691244887143	8.28586227606699e-49	3.59927906583242e-47	NA
Zm00001d046378	-2.10531620595561	8.31616851749723	9.58290929532307e-49	4.1531092381505e-47	NA
Zm00001d034017	-2.62687859940308	7.63141407485496	1.16694094857375e-48	5.04574535671809e-47	Exhydrolase_II__
Zm00001d053953	-4.36799060842711	6.17598209108105	1.18193537127515e-48	5.09885834823722e-47	Lil3_protein__
Zm00001d018386	-2.8445055637682	7.81945638488453	1.37989258672642e-48	5.93922189101539e-47	NA
Zm00001d026457	4.06443014396069	6.41000302157091	1.43995115934354e-48	6.18357108586592e-47	DNA_topoisomerase_2
Zm00001d027421	-3.42949640125125	6.82727325511193	2.01421191413267e-48	8.62991159292061e-47	50S_ribosomal_protein_L11_chloroplastic
Zm00001d031568	5.33145325085914	6.24649781786739	2.28476876856592e-48	9.7668672199901e-47	NA
Zm00001d007763	2.63085152461507	7.30478112778481	2.55228747586706e-48	1.08857086470711e-46	_ras_related_protein8B1
Zm00001d045431	-3.00955707118566	7.69635818191925	2.90406543857589e-48	1.2358046795062e-46	NA
Zm00001d010137	3.32394049090191	6.67510564732372	2.93338063963927e-48	1.24546177090237e-46	Glucan_endo-13-beta-glucosidase_14
Zm00001d048737	-4.7802787394833	6.05125075256989	3.65373109797021e-48	1.54781595093968e-46	NA
Zm00001d015095	-2.05357934504203	8.13504401723469	5.623081852959e-48	2.37673138364732e-46	Chlorophyll_A-B_binding_family_protein
Zm00001d051754	5.37111121577308	5.88552721980603	6.11603912238808e-48	2.57929551239904e-46	NA
Zm00001d049965	-2.87533317400038	7.18499166643902	6.80925846477577e-48	2.8652201893505e-46	Ribonucleoprotein__
Zm00001d016411	2.18156916419419	7.79679446924731	9.54392835163095e-48	4.00695866888006e-46	ADPATP_carrier_protein_1_chloroplastic
Zm00001d034865	-3.41158359543826	6.55076715116738	1.8914039004223e-47	7.92325522562208e-46	Pentatricopeptide_repeat-containing_protein__mitochondrial
Zm00001d000618	6.05560551967251	5.82945552001669	1.98664461777981e-47	8.30373302573789e-46	NA
Zm00001d033925	1.87482755638155	8.53800635020794	2.22309189524653e-47	9.27142693075212e-46	NA
Zm00001d007858	-3.14398417504866	7.10617228135149	2.36875032165788e-47	9.85704088496971e-46	Pyridoxal_reductase_chloroplastic
Zm00001d011468	-6.717306833943	5.58818317873543	2.69321114177407e-47	1.11824742528981e-45	NA
Zm00001d003457	-4.32056932962715	6.09274782998014	3.4533852785889e-47	1.43072078645327e-45	PLAT_domain-containing_protein_3
Zm00001d020921	8.60187186890354	5.82506585645993	3.7645082029701e-47	1.55618977559703e-45	Tonoplast_dicarboxylate_transporter
Zm00001d018946	3.41881575554363	6.62976690225417	4.21837409082573e-47	1.73998680426187e-45	Bifunctional_coenzyme_A_synthase__
Zm00001d012973	-2.34456093449584	7.60159743226248	4.65564634279114e-47	1.9161499357015e-45	Metal_ion_binding_protein__
Zm00001d047581	-2.46898417123928	7.71288794982179	5.19344824445684e-47	2.13282899628796e-45	30S_ribosomal_protein_S1__
Zm00001d040567	-3.13557895714749	6.68896033932544	8.57251085614628e-47	3.51286180159598e-45	CBL-interacting_serine/threonine-protein_kinase_1
Zm00001d040906	6.99631203847171	5.79166264340561	9.95318731647344e-47	4.06977174425106e-45	NA
Zm00001d042572	5.73138340499765	8.68421895898141	1.24444404935655e-46	5.07738571027056e-45	NA
Zm00001d034897	2.2149083938092	9.77047913701952	1.50352398994523e-46	6.12116509239821e-45	Plastid-specific_30S_ribosomal_protein_1__
Zm00001d053342	-2.23829974877953	8.09768986905583	1.56197694413666e-46	6.3454048255435e-45	DUF3119_family_protein
Zm00001d053103	-1.9282004430761	8.9892723282096	1.6222006602353e-46	6.57585608154435e-45	Plastid-specific_ribosomal_protein_6__
Zm00001d006853	-2.70253965606807	7.02246527287084	1.66920552961248e-46	6.75184662504969e-45	Protein_STRICTOSIDINE_SYNTHASE-LIKE_6
Zm00001d027422	-2.69655070087463	7.2360344992947	1.76642427309184e-46	7.12975840184216e-45	PsbP-like_protein_1_chloroplastic
Zm00001d037680	-4.42476396427027	6.40316808641674	1.90443221612789e-46	7.67033523622046e-45	Vegetative_storage_protein_2
Zm00001d030767	-3.61206221930813	6.32775986152132	3.90978940525919e-46	1.57135104537436e-44	NA
Zm00001d045872	3.25260087941014	6.62229500631891	4.48521596140299e-46	1.79877243108803e-44	Putative_BPI/LBP_family_protein_
Zm00001d032771	3.06646513098461	7.81005211670252	5.41388756269829e-46	2.16659172695302e-44	NA
Zm00001d043850	3.04318777379594	6.74330985089087	7.15437661591689e-46	2.85704182099322e-44	Ubiquitin-like_superfamily_protein
Zm00001d007597	-2.73974963986631	7.07613407338918	7.19797633303178e-46	2.86836306881345e-44	NA
Zm00001d043849	2.35322712906616	7.76402164656196	9.28335181052004e-46	3.69155526858502e-44	NA
Zm00001d031514	-2.49634163362012	7.63805920676484	9.45607959216112e-46	3.75230803900756e-44	chaperone_protein_dnaJ-related
Zm00001d021519	5.61123081666049	5.88860659278921	1.17604395280491e-45	4.65688646490685e-44	Nucleobase-ascorbate_transporter_11
Zm00001d036046	-2.47457268156222	7.44300685314144	1.18850542670927e-45	4.69634423759973e-44	Magnesium_protoporphyrin_IX_methyltransferase_chloroplastic
Zm00001d013669	1.70752023477814	8.96665359559446	1.37054255596215e-45	5.40430501783901e-44	Chaperone_protein_dnaJ_3
Zm00001d017077	-7.45839318155355	6.68245697831589	2.00962786722311e-45	7.90775953025095e-44	NA
Zm00001d021901	5.00945103275232	7.05138983208681	2.16469191314339e-45	8.50014409067098e-44	NA
Zm00001d039065	3.38218408403785	6.52294015070517	2.18376175063811e-45	8.55716140994839e-44	NA
Zm00001d020926	1.68920596075671	9.31202123632093	2.2623755603626e-45	8.84678210288153e-44	AN15__
Zm00001d046343	6.58788272873735	5.82121198783015	2.57225218200881e-45	1.0037653794897e-43	NA
Zm00001d007921	-2.71809741353531	7.32753325029693	3.31597338216445e-45	1.29130731563419e-43	Tic62_protein__
Zm00001d043786	-4.52708197709476	5.91044369996195	6.55833168444587e-45	2.54655411049996e-43	Protein_PLASTID_MOVEMENT_IMPAIRED_2
Zm00001d011746	-6.81319891795942	5.47421926299725	6.56642428407933e-45	2.54655411049996e-43	SPA1-related_3
Zm00001d038485	-3.63792964292171	6.31468426793738	6.66804881887695e-45	2.58064465502586e-43	Serine/threonine-protein_kinase_STN8_chloroplastic
Zm00001d031794	8.75349788217817	5.87974748743949	7.0551749096176e-45	2.72486211242295e-43	Alpha-amylase_1
Zm00001d031534	2.5406985581501	7.20682123633675	9.51868202199015e-45	3.66878873261501e-43	Ypt/Rab-GAP_domain_of_gyp1p_superfamily_protein
Zm00001d036573	4.12557767682023	6.0897476066538	1.03313085556167e-44	3.97385649534957e-43	RNI-like_superfamily_protein
Zm00001d032148	-5.35905227212811	5.73418229077147	1.05968819637754e-44	4.0676888338092e-43	NA
Zm00001d051908	2.39411926630186	10.9229242170488	1.0748022144205e-44	4.11730241365278e-43	OSIGBa0147B06.5_protein
Zm00001d046210	-6.05882299471563	5.59417630542744	1.09053228727935e-44	4.16906946980432e-43	Beta-glucosidase_11
Zm00001d051429	-4.02725955884531	6.10163021199123	1.61347786747267e-44	6.15576170573905e-43	NA
Zm00001d004513	-4.60188238295668	5.91849743121689	1.96592164257199e-44	7.48522675610054e-43	Bifunctional_3-phosphoadenosine_5-phosphosulfate_synthetase_2__
Zm00001d040212	-4.80563606734738	5.99114839543734	2.02969559153334e-44	7.71243320831327e-43	NA
Zm00001d034256	-2.51659191961556	7.30110197679556	2.05500475095776e-44	7.79285975015414e-43	NA
Zm00001d052220	4.44108444310349	6.00602805170197	2.9344885564316e-44	1.11055926072278e-42	NA
Zm00001d015385	-2.40223719977534	11.443907526586	3.98686711966149e-44	1.50580288461271e-42	Chlorophyll_a-b_binding_protein_6_chloroplastic
Zm00001d017907	-2.89070721150305	6.82611057087315	6.70894193012263e-44	2.5288274301338e-42	Protein_TIC_20-v_chloroplastic
Zm00001d027999	-3.22850702940898	6.5202861580302	8.81066140153073e-44	3.31439460602783e-42	2-carboxy-14-naphthoquinone_phytyltransferase_chloroplastic
Zm00001d017682	2.88376458388328	7.16239738514465	1.03825448010137e-43	3.89790988347836e-42	NA
Zm00001d027481	-4.21999700775835	6.0186356078329	1.12958447999138e-43	4.23234153070874e-42	NA
Zm00001d000556	6.54200791562404	5.48110058188044	1.17637067608689e-43	4.39887794165374e-42	NA
Zm00001d012689	-2.34753303160418	7.54251706680725	1.2009062913556e-43	4.4817155623229e-42	NA
Zm00001d014673	2.08190179392811	8.05310745948388	1.46537211705725e-43	5.45785824747125e-42	NA
Zm00001d019933	8.01700750003213	5.49516191375372	1.57296452908971e-43	5.84701379993051e-42	NA
Zm00001d036440	2.49721996112981	7.17499695362098	2.0200209232281e-43	7.49399872682395e-42	NA
Zm00001d007215	2.04358921784234	7.90702325937353	2.03692110877903e-43	7.54182069587102e-42	26S_proteasome_regulatory_subunit_4_homolog_A
Zm00001d050918	-3.71290010840086	6.2725762656774	2.41999435786746e-43	8.94256854167565e-42	NA
Zm00001d052216	-1.96629700778117	8.47075790935212	2.45784853297281e-43	9.0646417758207e-42	NA
Zm00001d039051	3.56603769234265	6.41577944183317	2.64730719339317e-43	9.74426634061295e-42	Sugar_transporter_ERD6-like_6
Zm00001d041365	2.22629991854591	8.72942175961024	2.86155363387196e-43	1.0510337460518e-41	Bifunctional_nuclease_1
Zm00001d022569	-3.52298142060925	6.34645630192117	2.86660806914015e-43	1.0510337460518e-41	senescence_associated_gene_20
Zm00001d019895	3.47165923867078	7.20462684469411	4.42616776191502e-43	1.61960273662566e-41	Major_pollen_allergen_Car_b_1_isoforms_1A_and_1B__
Zm00001d047462	-2.45852138123511	7.28803966085766	4.43455478421082e-43	1.61960273662566e-41	50S_ribosomal_protein_L6_chloroplastic
Zm00001d043782	2.52448680416942	7.20067961573151	5.41532358395571e-43	1.97396940485703e-41	NA
Zm00001d027442	-2.14856659107365	8.58143953623597	5.78223175921277e-43	2.10363630868536e-41	50S_ribosomal_protein_L5__
Zm00001d022518	2.83853344022791	6.84066257293404	5.92072672341696e-43	2.14986387916505e-41	Thioredoxin-like_1-1_chloroplastic
Zm00001d002238	7.11006024258889	5.3758421420487	6.33489141707694e-43	2.29581835575723e-41	NA
Zm00001d026437	-3.30004025271242	6.43694127296838	6.98417292547456e-43	2.52625593375483e-41	alpha/beta-Hydrolases_superfamily_protein
Zm00001d031653	2.25233091369473	7.63371128996641	7.11862429717119e-43	2.5699463417561e-41	Glycerophosphodiester_phosphodiesterase_GDPD2
Zm00001d002826	4.38695110880625	5.88531975217097	7.79394621730441e-43	2.80835889657622e-41	SAUR11-auxin-responsive_SAUR_family_member__
Zm00001d014659	-3.83581303935054	6.06397032344876	9.59220093606764e-43	3.44970759859458e-41	Macrophage_migration_inhibitory_factor__
Zm00001d006610	-5.21751581718449	5.70709585880282	9.72206905767105e-43	3.48974039896441e-41	Peptidyl-prolyl_cis-trans_isomerase_CYP37_chloroplastic
Zm00001d034107	-3.67635730702688	6.22502230331296	1.25654785179376e-42	4.50179210369311e-41	cytochrome_P450_family_81_subfamily_D_polypeptide_8
Zm00001d027856	2.43321676790378	7.26556550005167	1.26282696525809e-42	4.51568676607214e-41	Kelch_motif_family_protein__
Zm00001d033015	7.66103839918932	5.63876391855718	1.2890096187986e-42	4.60056582921874e-41	NA
Zm00001d016561	-2.10304559502454	8.18321470319078	1.53977449881081e-42	5.48515502805539e-41	chaperone_protein_dnaJ-related
Zm00001d014666	5.28380962187317	5.66548987181697	1.54638812130434e-42	5.49830135607057e-41	Pentatricopeptide_repeat-containing_protein_
Zm00001d032873	2.31290771139597	7.6328010331034	1.71266934815358e-42	6.07803731498505e-41	NA
Zm00001d034808	-2.20430585030747	7.69175886817944	2.7149781710253e-42	9.61695375118923e-41	30S_ribosomal_protein_S6_alpha_chloroplastic
Zm00001d008340	2.9239457404264	6.70561962133993	2.90392962286622e-42	1.02669196008441e-40	alpha/beta-Hydrolases_superfamily_protein
Zm00001d048284	-3.06380199440496	6.53188075432158	3.97328189534508e-42	1.40212868986014e-40	YlmG_homolog_protein_2_chloroplastic
Zm00001d044024	4.22880695665049	6.47067363400182	4.41412154494747e-42	1.55477925353777e-40	NA
Zm00001d021557	2.49041724554242	7.06528949795663	6.23022734254923e-42	2.19036160908427e-40	Casein_kinase_II_subunit_beta-1
Zm00001d052211	5.08282296028109	5.6408263528946	6.58667464098795e-42	2.31135752467057e-40	UDP-glycosyltransferase_85A7
Zm00001d020732	-7.95563320105836	5.30801814649516	8.19392843715785e-42	2.87001117270953e-40	Probable_carboxylesterase_2
Zm00001d017120	2.50537429072653	7.24753689446606	8.37503988833508e-42	2.92799489330287e-40	_nuclear_binding_protein35
Zm00001d003009	2.76520146487803	7.43648360953579	8.90359020081095e-42	3.10700608695831e-40	senescence_regulator
Zm00001d032162	-3.6694098415258	6.14202114286336	9.6620012747937e-42	3.36541818477027e-40	Temperature-induced_lipocalin-1
Zm00001d009418	2.97582722494923	6.71614286853559	1.063997350543e-41	3.69921001226678e-40	alpha/beta-Hydrolases_superfamily_protein
Zm00001d043972	-1.75874838706071	8.81337977015158	1.0780374243979e-41	3.74110810249079e-40	50S_ribosomal_protein_L12-1__
Zm00001d006823	2.52850059802074	7.24604902590434	1.45961774888845e-41	5.05597610291764e-40	Peptide_transporter_PTR2__
Zm00001d029164	3.2738520043636	6.68350092730029	1.50996939514401e-41	5.2207746972911e-40	Beta-amylase__
Zm00001d010175	6.38944150843376	5.3362152159938	1.54004157307485e-41	5.3149801739385e-40	NA
Zm00001d000834	-4.51674907453644	5.90002831523259	1.80951040356909e-41	6.23353135178222e-40	NA
Zm00001d006340	3.0616693668912	6.54304789409653	2.59584686630386e-41	8.92601164685727e-40	Molybdenum_cofactor_sulfurase_family_protein
Zm00001d011461	-4.14386395222635	8.23426149539391	2.68038606802528e-41	9.19988714479698e-40	Putative_uncharacterized_protein_[Source:UniProtKB/TrEMBL%3BAcc:B6SMQ8]
Zm00001d005966	3.25233080014905	6.47781346017557	3.18674810841457e-41	1.09179499401038e-39	Phosphatidylinositol_4-kinase_gamma_7
Zm00001d032222	-2.49267059988232	7.14812710040855	3.73790551237522e-41	1.27829572331392e-39	UDP-glycosyltransferase_85A7
Zm00001d010171	3.6065398830083	7.97157385300422	4.40214084548654e-41	1.50271991220973e-39	Soluble_inorganic_pyrophosphatase_1
Zm00001d003404	-4.24023554881034	5.86701677047009	4.66433530190372e-41	1.58933845459252e-39	OSJNBa0072F16.18_protein%3B__protein
Zm00001d002762	2.65112842588958	6.85402261618539	4.83965605777366e-41	1.6460956743339e-39	NA
Zm00001d002822	-2.65330539322439	6.82968780073531	4.85867913518511e-41	1.64958295764796e-39	Elongation_factor_G_chloroplastic
Zm00001d016342	-2.14505136808262	7.88859954015349	5.53972876987375e-41	1.87741907085685e-39	NA
Zm00001d020042	1.96347629931672	8.0094731838615	5.68709614781132e-41	1.92389552957164e-39	NA
Zm00001d028651	7.23167438595097	6.41985445961895	5.87096254503878e-41	1.98253024254281e-39	NA
Zm00001d045183	2.6787573957674	6.87759613961241	1.0156423772433e-40	3.42351567626689e-39	Zinc_finger_CCCH_domain-containing_protein_4
Zm00001d043201	-3.99331255374392	5.95986070674669	1.04302220075079e-40	3.50951781286611e-39	NA
Zm00001d023673	-3.89185535015408	6.0403859270344	1.15711444290503e-40	3.88645813510725e-39	NA
Zm00001d046145	4.80340682116968	5.64529611612368	1.66037423942793e-40	5.56684118884133e-39	Putative_RING_zinc_finger_domain_superfamily_protein__
Zm00001d003212	-4.26375480373378	5.80625176869457	1.69661967441496e-40	5.67824189609803e-39	Probable_protein_kinase_
Zm00001d032070	3.22998328014016	6.33708145430646	1.79342098518054e-40	5.99155511727545e-39	Histone_H2B__
Zm00001d004568	2.10305885700644	7.61697283504461	1.81370996158334e-40	6.04859408996827e-39	60_kDa_jasmonate-induced_protein
Zm00001d040422	-3.57490374421636	6.10489923949529	1.99328264196572e-40	6.63569083411208e-39	Carbohydrate_transporter/_sugar_porter/_transporter__
Zm00001d025528	4.68141846007651	7.10970478660085	2.31933028618549e-40	7.70747055704292e-39	NAD(P)-linked_oxidoreductase_superfamily_protein
Zm00001d014781	-2.99663343482683	6.54417337343005	2.53438605083887e-40	8.40727817111609e-39	NA
Zm00001d029495	1.82251135670396	9.0300327114185	2.92988413892059e-40	9.70214626214037e-39	NA
Zm00001d033717	-2.1518132752819	7.61163420796129	3.42709120538872e-40	1.13286746014335e-38	NA
Zm00001d029151	1.90345768533897	8.28395983792941	3.51392605702225e-40	1.15953395099178e-38	UDP-glucose_4-epimerase_4
Zm00001d044693	-4.72154015766552	5.66545650992006	4.1091377155899e-40	1.35356867412488e-38	Phosphoglucan_phosphatase_LSF2_chloroplastic
Zm00001d005693	-2.26464673449248	7.58080925698276	4.24830848481673e-40	1.39696563445661e-38	NA
Zm00001d053845	1.78994231540712	12.8461643478551	4.28792385775605e-40	1.40753158534963e-38	NA
Zm00001d037689	7.23962364947576	5.81175749103723	4.33192645425782e-40	1.41949833934034e-38	NA
Zm00001d011596	-2.35934033312453	7.28158915725529	4.40375817106286e-40	1.44052673807863e-38	30S_ribosomal_protein_S20_chloroplastic
Zm00001d029105	-3.2961516320707	6.26932273933666	5.02933706121685e-40	1.64230556917409e-38	Blue-light_photoreceptor_PHR2
Zm00001d020925	2.74453204099152	6.83873243326806	5.33356101982103e-40	1.73862996918221e-38	BCR/ABL-regulated_protein__
Zm00001d016799	2.59011549278626	7.26150268829746	5.37216801400452e-40	1.74818526255036e-38	NA
Zm00001d043380	-4.41144044275998	5.75051817968938	5.61386384484305e-40	1.82368160721335e-38	Protein_CHLORORESPIRATORY_REDUCTION_7_chloroplastic
Zm00001d039197	-1.86880455183082	8.35741487590227	7.63517392690964e-40	2.47603424812489e-38	Putative_ACR_family_protein__
Zm00001d018348	-4.55673431473047	5.7212363470023	8.42066733141552e-40	2.72606423126669e-38	PAP_fibrillin_family_protein__
Zm00001d027854	-1.83510340917159	8.15744370922547	1.06410694906627e-39	3.43896694243772e-38	NA
Zm00001d026458	2.04386350383385	8.60111812053098	1.59041865238256e-39	5.13107794728364e-38	NA
Zm00001d042140	8.04053435041454	5.32544768447974	1.86774604609309e-39	6.01548551043921e-38	Beta-1%252C3-glucanase__
Zm00001d046492	1.68175872435057	9.3290449213307	1.90046125314576e-39	6.11038901032796e-38	NA
Zm00001d023559	-1.91728058006327	11.9389282604473	2.06801590575942e-39	6.63776641150664e-38	Fructose-bisphosphate_aldolase__
Zm00001d007073	-2.43749942508875	7.07100144460202	2.35559474309617e-39	7.54793552349162e-38	Serine_carboxypeptidase-like_40
Zm00001d037273	-3.03511514882327	6.42728672098108	2.74867752689382e-39	8.79249585090917e-38	Peptide_methionine_sulfoxide_reductase_msrB__
Zm00001d022886	3.37530268202561	6.45693731210996	2.89633023124858e-39	9.24907900162218e-38	NA
Zm00001d049405	1.66717969277797	8.71949804341359	2.96952636344468e-39	9.466749384751e-38	NA
Zm00001d047345	-4.10905775160587	5.95262637159385	3.258711538399e-39	1.03710838114631e-37	Expressed_protein%3B__protein
Zm00001d029559	2.52164291999622	6.95139573770356	3.41750380628131e-39	1.08580792385718e-37	EID1-like_F-box_protein_2
Zm00001d017179	-1.92297098057566	7.90859653375387	3.44186431489667e-39	1.09170364079075e-37	NA
Zm00001d020306	-6.23406674498985	5.19736424213665	4.64097506674678e-39	1.46956397357643e-37	Strictosidine_synthase_3__
Zm00001d021336	3.85992871378354	5.92485501618094	5.47348008391232e-39	1.7302636453497e-37	Serine/threonine-protein_kinase_STY17
Zm00001d021802	2.37220799041792	7.08484831955401	5.55349548704361e-39	1.75261235932556e-37	ARF_GAP-like_zinc_finger-containing_protein_ZIGA3__
Zm00001d002160	6.40635560280207	5.89861536372483	5.64416955387973e-39	1.77824430718466e-37	Wound-responsive_family_protein
Zm00001d022516	-1.90987772688054	8.92504074944662	6.2879143524301e-39	1.9777488470712e-37	Stress_responsive_protein__
Zm00001d046961	3.62875271126297	6.0305668998638	6.72450902461973e-39	2.11154073863226e-37	VQ_motif_family_protein__
Zm00001d006212	5.2474236078158	5.58829642538748	7.93118211073556e-39	2.48331121958496e-37	Two-component_response_regulator-like_APRR9
Zm00001d019052	-3.11441178375973	6.36586731656184	7.9348718324768e-39	2.48331121958496e-37	Peptidyl-prolyl_cis-trans_isomerase__
Zm00001d043573	2.30300577042801	7.19596534715641	7.96372215271378e-39	2.48820016562116e-37	NA
Zm00001d026859	7.21489859299606	10.1042644387109	8.27316351713013e-39	2.5805958970763e-37	NA
Zm00001d034175	2.23793482902811	8.43070487931308	8.49660318869196e-39	2.64590412874349e-37	CCG-binding_protein_1
Zm00001d038061	4.40009214817492	5.80973844342202	9.07857893288198e-39	2.82246266361285e-37	Probable_calcium-binding_protein_CML25
Zm00001d027291	-5.60314601819791	9.45270783014998	9.24457311383703e-39	2.86932633165282e-37	extensin-like_protein
Zm00001d048998	-2.35702665751177	10.9377701340749	1.0151374565902e-38	3.14558820774383e-37	Chlorophyll_a-b_binding_protein_CP26_chloroplastic
Zm00001d012205	-2.5024523244081	6.89305894625492	1.07143202229017e-38	3.31456659658813e-37	SNARE_associated_Golgi_protein_family
Zm00001d017139	-2.25495274079408	7.4054958287424	1.3870590819556e-38	4.2839399462238e-37	NA
Zm00001d031071	-2.08439502958532	7.9976377233589	1.47759058296178e-38	4.5560657827751e-37	NA
Zm00001d006587	-2.74262063714512	9.97337413160638	1.56498224231102e-38	4.8176351875005e-37	Chlorophyll_a-b_binding_protein_CP29.1_chloroplastic
Zm00001d010715	-2.19222497513252	8.89303851869433	1.65398046149214e-38	5.0832873366349e-37	Photosystem_II_reaction_center_W_protein_chloroplastic
Zm00001d033910	-2.14447334347972	7.69892550866331	1.77301024949709e-38	5.4402201929512e-37	NA
Zm00001d043045	-5.26394230044778	6.80372890125484	2.22874305309518e-38	6.82743128431064e-37	NA
Zm00001d022154	2.67874974232191	6.82002795150748	2.26928513899886e-38	6.94032263080155e-37	RING-H2_finger_protein_ATL3
Zm00001d024518	-2.02737637876248	8.77544917214614	2.66794652504716e-38	8.14633217363831e-37	NA
Zm00001d048711	-6.78799126888567	5.16339875055814	2.8709707431484e-38	8.75204030921853e-37	Hydroquinone_glucosyltransferase__
Zm00001d010399	2.41799136018741	6.9845739264889	3.70380549742684e-38	1.12726339160358e-36	NA
Zm00001d013202	2.58173087569613	6.84861314983379	4.41878081695267e-38	1.34269545050182e-36	NA
Zm00001d039280	2.06399549050313	7.50475219155434	4.60804130261342e-38	1.39794594936864e-36	Probable_ubiquitin-conjugating_enzyme_E2_25
Zm00001d045361	5.93722351754937	6.84389534791147	5.08623532644265e-38	1.54053140507343e-36	NA
Zm00001d052673	-5.61547034886611	7.80822797592033	5.39524168128198e-38	1.63149679715808e-36	NA
Zm00001d018529	1.98335094566148	7.6796691522555	6.60518720370865e-38	1.99417281082755e-36	NA
Zm00001d052630	-3.32393744567052	6.1687887466412	6.70207970970411e-38	2.02018296890745e-36	Pentatricopeptide_repeat_(PPR)_superfamily_protein
Zm00001d047494	3.73107123320701	5.91987933182102	6.85301517440215e-38	2.06237379864528e-36	AAA-type_ATPase_family_protein
Zm00001d046147	3.48301289713626	6.05380519235634	7.03979241856458e-38	2.11519897125848e-36	E3_ubiquitin-protein_ligase_ATL41
Zm00001d011063	-4.09220638808237	5.84215331564361	8.38366213087537e-38	2.51496492854282e-36	Metallothionein-like_protein_2C
Zm00001d033383	-2.04016002271023	7.97292375702384	9.91563719926602e-38	2.96979649810501e-36	NA
Zm00001d015613	-2.37441412251036	7.01652680830969	1.00422556699184e-37	3.00293778848163e-36	Protein_TIC_21_chloroplastic
Zm00001d019414	2.77762907114373	6.57387350205047	1.02560221311857e-37	3.06199238516621e-36	Cytochrome_P450_71B10
Zm00001d019062	-3.58415623128119	6.07305461083739	1.05872938967425e-37	3.1558860682065e-36	_membrane_H(+)-ATPase3
Zm00001d016826	-2.18138028955891	7.89366477212125	1.23267770446726e-37	3.66858147837417e-36	proline-rich_family_protein
Zm00001d012255	4.16119256013739	5.775843031898	1.35652457133039e-37	4.03078525468456e-36	NA
Zm00001d026703	4.47045517651781	5.60787854099643	1.45120238196578e-37	4.30531003192339e-36	Thylakoidal_processing_peptidase_1_chloroplastic
Zm00001d003833	-4.72821298663918	6.02933700459106	1.51105243154789e-37	4.47580869054871e-36	NA
Zm00001d021775	2.55184736992401	7.29482642733843	1.82142682971781e-37	5.38666937738401e-36	Sugar_carrier_protein_C__
Zm00001d029913	-7.75660923675115	5.49002703256532	2.27728333299646e-37	6.7242421052324e-36	NA
Zm00001d051044	2.17897325586289	7.2139161446613	2.8548189507963e-37	8.4163463394244e-36	Protein_PIN-LIKES_2
Zm00001d027363	-4.72315370605769	5.45833769387646	3.04702686341269e-37	8.96894026196076e-36	NA
Zm00001d019534	1.9168793199431	7.75657742129414	3.81507217034745e-37	1.12121394456352e-35	Serine_carboxypeptidase-like_19
Zm00001d051700	2.81329189441465	6.97505979837268	4.20126840535918e-37	1.23278716749455e-35	NA
Zm00001d026447	3.56101439302082	6.12523136950469	4.49435229479962e-37	1.31673321359636e-35	NA
Zm00001d047705	2.68164520432181	6.62407081515376	5.53102553724007e-37	1.61793249346732e-35	Cyclase/dehydrase_family_protein__
Zm00001d049803	6.93313373107837	5.18393699508982	6.08281450703737e-37	1.77657854134885e-35	NA
Zm00001d042533	-4.08309898076265	5.73056272803937	7.16457180306085e-37	2.08927800067863e-35	Trigger_factor
Zm00001d035767	-4.04094264656056	5.75776244421425	7.40858456893201e-37	2.15709082286443e-35	Jasmonate_O-methyltransferase
Zm00001d019234	3.12670309459286	6.40420218506159	1.0121729212518e-36	2.9424977551507e-35	THO_complex_subunit_4B
Zm00001d043723	2.7191093806826	6.52902240631601	1.22789833968307e-36	3.56412652331772e-35	F-box/kelch-repeat_protein_
Zm00001d025900	5.73040276044358	5.24946459572023	1.36697006381098e-36	3.96168565951014e-35	Putative_GEM-like_protein_8
Zm00001d004392	-4.16116070576745	5.62104355349349	1.50005816817146e-36	4.34070678232877e-35	Thylakoid_lumenal_15.0_kDa_protein_2_chloroplastic
Zm00001d018214	-4.68863826858522	5.43783846470386	1.54672429953217e-36	4.46886902456232e-35	O-Glycosyl_hydrolases_family_17_protein
Zm00001d034257	-5.04172717074563	5.35611548505102	1.55354112348168e-36	4.48168021343052e-35	Proline-rich_receptor-like_protein_kinase_PERK4
Zm00001d031127	5.23092384679238	5.3142653556256	1.79508696619032e-36	5.17056519863303e-35	Cupin%252C_RmlC-type__
Zm00001d005920	1.88978713249641	7.672999428686	1.93396242523997e-36	5.56206410647379e-35	NA
Zm00001d050341	-2.55997822971825	6.71802908195591	2.57174458117154e-36	7.38502959194739e-35	Chaperonin-like_RbcX_protein
Zm00001d040264	-3.93400105396529	5.75074021770705	4.77512147450043e-36	1.36913505813839e-34	NA
Zm00001d020396	2.87396918934375	6.47686232024414	5.87470051914423e-36	1.68184538911087e-34	NA
Zm00001d042601	-2.48205826736518	6.78297979332416	6.50769263804776e-36	1.86023086366323e-34	SNARE_associated_Golgi_protein_family
Zm00001d019415	2.92650345781759	6.37725491249115	6.89459577142321e-36	1.96783690234748e-34	Cytochrome_P450_71B10
Zm00001d046682	-1.9604061109263	8.55255140371018	7.08887444243962e-36	2.02022180890677e-34	Peroxiredoxin-5__
Zm00001d036020	4.01106833288636	5.84503695709565	7.1487572381338e-36	2.03420536901753e-34	SPX_domain-containing_membrane_protein_
Zm00001d013956	6.5319092431	5.23533701931648	7.49161996029153e-36	2.12854803373298e-34	NA
Zm00001d052263	-4.4162299483933	5.4592582729326	9.6603928346161e-36	2.74060827792299e-34	Starch_synthase_2_chloroplastic/amyloplastic
Zm00001d033909	6.26055653620245	6.23346463191583	1.10122371804502e-35	3.1194151976971e-34	Expressed_protein%3B__protein
Zm00001d052532	-6.22863652044476	5.07066894539495	1.34340530481315e-35	3.79971584635047e-34	Major_facilitator_superfamily_protein
Zm00001d007923	6.0602593790383	5.67480211207367	1.34886853386635e-35	3.80943967770154e-34	NA
Zm00001d018938	2.23886054353918	7.06642311405006	1.36833250838466e-35	3.85861561472371e-34	Bax_inhibitor-1_family_protein
Zm00001d048129	2.81556837399549	6.46748197338495	1.43049695939508e-35	4.02787684270389e-34	Metal_transporter_Nramp3
Zm00001d007716	-4.74448332272818	5.32385653037689	1.46429118221505e-35	4.11686888584198e-34	Galactolipid_galactosyltransferase_SFR2_chloroplastic
Zm00001d027456	-1.73983932219782	9.38356086365507	1.48433283826987e-35	4.16698751567432e-34	_PBA1_homolog1
Zm00001d002993	-4.02517697045868	5.6197378840343	1.69510176210962e-35	4.75159002138896e-34	Oxygen-evolving_enhancer_protein_3__
Zm00001d045610	2.69781726876036	6.50477385463272	1.73634723898149e-35	4.85996357410757e-34	Homogentisate_12-dioxygenase
Zm00001d032606	3.82038419375152	5.84366110312849	1.75253863648446e-35	4.89799393961906e-34	NA
Zm00001d045770	7.63134038803674	5.59569997884796	1.8123507332683e-35	5.05764168279577e-34	NA
Zm00001d016558	8.53596289787391	6.06888423423973	2.00448537503523e-35	5.5855356176352e-34	glycosyl_hydrolase_family_10_protein_/_carbohydrate-binding_domain-containing_protein
Zm00001d046226	3.27952446135338	6.23695639634438	2.11334117830263e-35	5.88015299152281e-34	NA
Zm00001d022457	6.56567257829182	7.18823748855193	2.18860591277855e-35	6.08057438898843e-34	NA
Zm00001d017657	3.15614166416003	6.1354876860452	2.35825486462469e-35	6.54224421072651e-34	OSJNBb0016D16.16_protein%3B__protein
ENSRNA049469775	-3.07029240242926	6.90849357485107	2.79281249891442e-35	7.73637854080725e-34	NA
Zm00001d020557	-5.4726094459776	5.12777957685691	2.83532340825642e-35	7.84258793910219e-34	NA
Zm00001d003265	2.5325457556019	6.69971492613366	3.82805175443758e-35	1.05729552788864e-33	Topoisomerase-like_protein__
Zm00001d019648	-2.16847567347444	7.3742266751348	4.05739124983862e-35	1.11899519088291e-33	NA
Zm00001d017215	-3.22052319312913	6.03867363540941	4.498789599817e-35	1.23891264396717e-33	Serine/threonine_protein_phosphatase_2A_55_kDa_regulatory_subunit_B_beta_isoform
Zm00001d051567	-3.15168431002573	6.40596635083457	4.50785078607083e-35	1.23959306191822e-33	alpha/beta-Hydrolases_superfamily_protein
Zm00001d011833	-1.89783768347649	10.3991839765195	5.15663924805183e-35	1.41593033016944e-33	Ferredoxin--NADP_reductase_leaf_isozyme_1_chloroplastic
Zm00001d002158	4.98569127894211	5.33643678056797	5.87311591534426e-35	1.61031249638062e-33	Wound-responsive_family_protein
Zm00001d020139	2.29755276593388	6.95143425477206	6.5198119651875e-35	1.78502391926072e-33	Cysteine_desulfurase_mitochondrial
Zm00001d052321	-1.70503074710161	8.04141573833525	7.72034076441593e-35	2.11063792787644e-33	Tautomerase/MIF_superfamily_protein
Zm00001d039827	3.58285641731219	6.57080720666414	8.47255579738799e-35	2.31292165447127e-33	NA
Zm00001d046005	2.24495095732294	6.9925200515412	1.09842608727136e-34	2.99424583702711e-33	Glycosyltransferase_family_61_protein
Zm00001d045327	-3.61279046026456	5.81700700848173	1.22190058553055e-34	3.3244934836669e-33	Pyridoxal-5'-phosphate-dependent_enzyme_family_protein
Zm00001d014559	-2.23614025869257	7.60556097527847	1.2231110057406e-34	3.3244934836669e-33	Polcalcin_Jun_o_2__
Zm00001d046530	-3.16189602819338	6.08743380146316	1.27856087566028e-34	3.47019502313048e-33	Tetratricopeptide_repeat_(TPR)-like_superfamily_protein
Zm00001d024268	2.41995113651467	6.93689234849645	1.35248762541721e-34	3.66555327758967e-33	NA
Zm00001d006678	-4.01262187100375	5.62680475054414	1.46160491504303e-34	3.95558659669702e-33	NA
Zm00001d044599	1.80148411594884	8.72609837650342	1.58397881547353e-34	4.28061171555197e-33	NA
Zm00001d023939	1.63078220352841	8.20150523871592	1.76752060822685e-34	4.76976974463971e-33	Putative_polyol_transporter_1
Zm00001d033038	-1.6489524757153	8.60003390207016	1.87258719062734e-34	5.04605909290969e-33	Stress_enhanced_protein_1_chloroplastic
Zm00001d021525	-5.587596597695	5.08982057888883	2.15001317310576e-34	5.78535018210963e-33	FAD/NAD(P)-binding_oxidoreductase_family_protein
Zm00001d026501	-4.34251570928899	5.41734220539744	2.51627348813624e-34	6.76122686262207e-33	NA
Zm00001d043525	1.89884203367346	7.64050967152668	2.84673276728539e-34	7.63825914691454e-33	oxidative_stress_3
Zm00001d029333	4.53396597035713	5.50975152634645	3.10876604998233e-34	8.32945593078599e-33	transferases_transferring_acyl_groups
Zm00001d005190	3.12785524528451	6.18248419556524	3.30837077575424e-34	8.85165660329466e-33	Cadmium/zinc-transporting_ATPase_HMA2
Zm00001d002896	1.79152024144181	7.89185313477765	3.78756106106768e-34	1.01193517042077e-32	NA
Zm00001d021711	3.00967626430265	6.16904522219756	3.94368209407699e-34	1.0521520071985e-32	NA
Zm00001d039283	2.07837495014398	8.96111224744244	4.07509595581045e-34	1.0846552171511e-32	Plasma_membrane-associated_cation-binding_protein_1
Zm00001d045845	-6.60503475036827	5.01731253654708	4.08281085513837e-34	1.0846552171511e-32	Peroxidase_1__
Zm00001d000176	-6.1302583818324	5.02260363495851	4.08281085513837e-34	1.0846552171511e-32	Zinc_finger_protein_CONSTANS-LIKE_5
Zm00001d053978	-5.38325817411053	5.14418607698283	4.26088391443386e-34	1.13036622773747e-32	alpha/beta-Hydrolases_superfamily_protein
Zm00001d008540	-2.49510654061362	6.66973598824943	4.69442107801956e-34	1.24362487403479e-32	NA
Zm00001d023669	2.30575316254728	6.98185446371316	6.40257548073158e-34	1.69375586803207e-32	NA
Zm00001d052229	1.47228253120533	8.92421832260202	7.39912486918636e-34	1.9546367930411e-32	NA
Zm00001d014790	2.52470722345563	10.1269034924034	7.61409379472021e-34	2.00860435041925e-32	Chaperone_protein_dnaJ_11__
Zm00001d026194	2.59432967909775	7.0051992053387	7.6305906479799e-34	2.01013696775706e-32	SNARE_associated_Golgi_protein_family
Zm00001d026248	-3.67299004794889	5.74861831918843	1.03841472224294e-33	2.73168426722623e-32	Putative_RING_zinc_finger_domain_superfamily_protein_isoform_1%253B_Putative_RING_zinc_finger_domain_superfamily_protein_isoform_2__
Zm00001d039338	1.78656507028006	8.2406073214092	1.06283053673956e-33	2.7920083192087e-32	NA
Zm00001d018575	-2.77950263912378	6.3427684875394	1.24257364356058e-33	3.25963286774489e-32	Epimerase_family_protein_SDR39U1_homolog_chloroplastic
Zm00001d032353	-3.8256943405393	5.66452669721727	1.33546126408288e-33	3.49842491868173e-32	NA
Zm00001d019093	2.38543661266913	6.74373161396285	1.36213096579805e-33	3.56332702860857e-32	Small_GTP-binding_protein
Zm00001d037174	3.03253610638534	6.1911070800699	1.39410618433552e-33	3.64190878071761e-32	NA
Zm00001d039270	-2.52759361287912	6.56418599512697	2.20454542937557e-33	5.75108113469141e-32	Glutaredoxin_family_protein
Zm00001d025652	-4.65667056601719	5.24323441244076	2.21450559217567e-33	5.76906311402107e-32	Indole-3-glycerol_phosphate_synthase_chloroplastic
Zm00001d010871	-1.35811828225426	9.27916720160015	2.21922906983263e-33	5.77337200200302e-32	Thioredoxin_F2_chloroplastic
Zm00001d032331	-2.43320047490996	6.95015102162686	2.28708558667168e-33	5.9416840883574e-32	Peptidyl-prolyl_cis-trans_isomerase__
Zm00001d030048	-3.17592817760454	6.00075250397817	2.73713533005254e-33	7.10107288592527e-32	pfkB-like_carbohydrate_kinase_family_protein
Zm00001d004310	-3.51348818133761	6.33887023251675	2.94665955511856e-33	7.63412115319903e-32	NA
Zm00001d007319	-5.48246446828138	5.04993476773252	3.19819291857939e-33	8.27438935427231e-32	Subtilisin-like_serine_endopeptidase_family_protein
Zm00001d011758	2.4165831532094	6.68267395447534	3.46034418910148e-33	8.94033157318816e-32	NA
Zm00001d018388	1.86918828333475	7.5742946420959	3.68478668151905e-33	9.50715400448448e-32	Alginate_regulatory_protein_AlgP__
Zm00001d006002	-2.65890062395557	6.39334155363478	3.8337998768971e-33	9.8780742307613e-32	NA
Zm00001d034795	2.9322710003527	6.20945480351668	4.30842234375245e-33	1.10857887638358e-31	NA
Zm00001d038170	-2.47475411533125	6.84086603378671	4.75002283227263e-33	1.22053523841825e-31	NA
Zm00001d026029	2.12532171706616	7.82481241877031	4.76338002339758e-33	1.22229761064236e-31	OSJNBa0013K16.16_protein%3B__protein
Zm00001d022388	-2.50321964700008	6.9350529150693	5.35801980919748e-33	1.37301082549313e-31	NA
Zm00001d042842	-2.79653422013158	6.26066899996743	6.05453259303644e-33	1.54938372166561e-31	NA
Zm00001d005193	1.62532742406018	8.42378775649138	6.26567242536917e-33	1.60123685664088e-31	Protein_LURP1
Zm00001d017621	-3.27233341359884	5.98882455477052	6.64295396003385e-33	1.69535035324663e-31	NA
Zm00001d034715	-2.31927136815427	7.00368505040781	6.75256136044206e-33	1.72098816569857e-31	NA
Zm00001d025848	-2.23392164210326	6.9176305332573	7.72826227769881e-33	1.96699438675557e-31	plastid_transcriptionally_active_5
Zm00001d037748	-3.54427263527631	5.75060776085205	8.54256007763633e-33	2.17131097973327e-31	Thioredoxin-like_2-2_chloroplastic
Zm00001d027098	6.06447277926961	5.35612649011753	9.5745585080346e-33	2.43033564072366e-31	NA
Zm00001d041824	-3.53049449183582	5.83903490056418	9.74298226692817e-33	2.46975408973924e-31	Tat_pathway_signal_sequence_family_protein__
Zm00001d006446	-9.99096137747934	6.60816889089439	1.0989279758076e-32	2.78084932344001e-31	NA
Zm00001d011932	-4.1958191784372	5.32629742096161	1.09997974195298e-32	2.78084932344001e-31	Putative_cytochrome_P450_superfamily_protein__
Zm00001d024371	6.4357737698724	4.96072811004378	1.23923135516386e-32	3.12868490728552e-31	Methionyl-tRNA_synthetase
Zm00001d014947	-7.20257646537286	5.29754634644809	1.48381337557576e-32	3.74115895190408e-31	NA
Zm00001d014317	-3.31142705782904	6.03802260703937	1.52353499359071e-32	3.83616729510679e-31	NA
Zm00001d043674	-5.1973757027745	5.08617480924059	1.73849113023842e-32	4.37156145302868e-31	Cytidine_deaminase__
Zm00001d039993	3.41312371545947	5.88541505086602	1.90359931155806e-32	4.78034705622104e-31	Putative_uncharacterized_protein_[Source:UniProtKB/TrEMBL%3BAcc:B6SUS4]
Zm00001d045370	2.54388184017483	6.58366542788442	1.95846118310496e-32	4.9115595190695e-31	NA
Zm00001d020915	4.93143234009904	5.15817475922442	2.03963298954537e-32	5.10831649805044e-31	Pirin-like_protein_2
Zm00001d000310	-3.21601889084541	5.91362914418023	2.42087685718263e-32	6.05508946898246e-31	Protein_LURP-one-related_5
Zm00001d018730	3.95768465620051	5.46064651537251	2.60906004425712e-32	6.51710629115966e-31	RNA-binding_protein_1
Zm00001d006833	-2.62551056236891	6.37959902417997	2.77927621930781e-32	6.9330777730717e-31	Glyceraldehyde-3-phosphate_dehydrogenase_A
Zm00001d018358	1.62588871248188	8.25330039856788	4.60422191377358e-32	1.14703059571082e-30	Protein_TIC_55_chloroplastic
Zm00001d017558	2.59992602436876	6.43604912792068	4.68381998402677e-32	1.16531706454444e-30	NA
Zm00001d028950	-5.73730168623991	5.00498405518281	4.7486161792244e-32	1.17832086695292e-30	DUF3148_family_protein
Zm00001d048623	-5.67181448772705	5.00266100425169	4.7486161792244e-32	1.17832086695292e-30	NA
Zm00001d014224	1.98750794709187	7.36513212960882	4.8159853197587e-32	1.19346334491886e-30	Mitochondrial_carrier-like_protein__
Zm00001d025948	-6.37862735262366	4.9391090163142	4.85130280843072e-32	1.20063361215491e-30	Putative_translation_elongation_factor_family_protein__
Zm00001d033018	-4.46300596919845	5.22088576276816	5.8343391141416e-32	1.44202476212733e-30	Glyceraldehyde-3-phosphate_dehydrogenase-like_family_protein
Zm00001d047560	2.66498509805677	6.4205560185029	6.15272997643099e-32	1.51872307252875e-30	Protein_binding_protein%253B_Putative_RING_zinc_finger_domain_superfamily_protein_isoform_1%253B_Putative_RING_zinc_finger_domain_superfamily_protein_isoform_2__
Zm00001d029246	3.78487723384751	5.51678617797497	6.26556597043653e-32	1.54454823509752e-30	ARM_repeat_superfamily_protein
Zm00001d050893	-3.58156770240549	5.64130840032788	6.37347445225641e-32	1.56909268288601e-30	NA
Zm00001d044785	-4.70460434927104	5.11524925708646	7.36870269126128e-32	1.81173763294031e-30	NA
Zm00001d028399	-4.14708035739276	5.31910686042825	7.94413708302627e-32	1.95066937852012e-30	Thaumatin-like_protein_1__
Zm00001d011642	-2.663725513957	6.53261470146904	8.77396854014675e-32	2.15162417564042e-30	Phosphoethanolamine_N-methyltransferase_3
Zm00001d008963	-3.05356880638779	6.02287805524938	9.38752724753508e-32	2.29908854165218e-30	GDT1-like_protein_1_chloroplastic
Zm00001d033284	4.96210775831132	5.23376627806887	9.67436396252815e-32	2.36625632992447e-30	WAT1-related_protein_
Zm00001d033893	-2.53243958002865	6.44531251086428	1.01305711923963e-31	2.47462225399716e-30	NA
Zm00001d026191	2.44320957903736	6.54828891471327	1.16397161420674e-31	2.83957744378918e-30	NA
Zm00001d003276	-3.36904941386619	5.7787110641236	1.2705872252944e-31	3.09565739903657e-30	S-adenosyl-L-methionine-dependent_methyltransferases_superfamily_protein
Zm00001d032295	-3.23438580304477	5.87414090595438	1.2866787362129e-31	3.13080728970614e-30	NA
Zm00001d027434	4.50333672726052	5.49537339664789	1.40483893006901e-31	3.41390380305788e-30	Alpha/beta_hydrolase_related_protein
Zm00001d024691	-5.38570052612639	4.98235325272883	1.82842957749097e-31	4.43753960297132e-30	Uclacyanin-3
Zm00001d036698	-5.96300064705706	4.91668293101879	1.89871424284605e-31	4.60217992186745e-30	NA
Zm00001d017118	-1.72500931301955	7.93905094487341	1.96855130732408e-31	4.76531293944126e-30	NA
Zm00001d002974	3.23545496262951	6.13164842359565	2.22707378810544e-31	5.38419420057521e-30	Probable_metal-nicotianamine_transporter_YSL7
Zm00001d043912	3.01587325682964	6.02780149013734	2.24443096814701e-31	5.4191915378533e-30	Adenine_nucleotide_alpha_hydrolases-like_superfamily_protein
Zm00001d008625	-2.28796200754787	6.77125840501749	2.32916914230862e-31	5.61658235867728e-30	Inner_membrane_protein_ALBINO3_chloroplastic
Zm00001d014291	1.65097639333417	8.86974039941044	2.5901419639423e-31	6.23789759280291e-30	Probable_protein_phosphatase_2C_71
Zm00001d011543	2.0101483195307	7.16619910659727	2.71254951615315e-31	6.52434064569367e-30	Grx_I1-glutaredoxin_subgroup_III__
Zm00001d003866	-1.39097064599144	8.56651024233011	2.92572828308108e-31	7.02810003530933e-30	NA
Zm00001d028562	-1.96172576737679	9.0167642740449	2.96163255428501e-31	7.10527381550341e-30	Fructose-1%252C6-bisphosphatase__
Zm00001d039156	2.22584627940511	6.78597155808043	3.50807912282092e-31	8.40553633390302e-30	Protein_EARLY_FLOWERING_3
Zm00001d013799	-3.11159799367351	5.92179574248702	3.79828851452572e-31	9.08931408011632e-30	Membrane_metalloprotease_ARASP_chloroplastic
Zm00001d027885	-3.18533584039763	5.91810890678919	3.83851550762684e-31	9.17390574116305e-30	YGGT_family_protein__
Zm00001d047255	-3.48410970204318	5.65015435264061	3.93963223049389e-31	9.40362216032481e-30	3-oxoacyl-[acyl-carrier-protein]_synthase_II_chloroplastic
Zm00001d025977	1.83756876728085	7.57657676652926	4.45756510341707e-31	1.06264058339888e-29	Metal-nicotianamine_transporter_YSL2
Zm00001d012337	-4.65226182452811	5.11291846858003	4.62006709470879e-31	1.0999853415744e-29	NA
Zm00001d005392	2.41977808269809	6.52982149347329	4.74210105903427e-31	1.12761288014381e-29	Lecithin-cholesterol_acyltransferase-like_1
Zm00001d010005	6.31171399747145	4.97942722664934	5.36046611621987e-31	1.27304301994924e-29	NA
Zm00001d039076	-2.46641264545358	6.52293339947693	6.00272032729236e-31	1.4237725931405e-29	NA
Zm00001d000709	-3.65850170291313	5.56091732750216	7.89068855376029e-31	1.86921865248964e-29	NA
Zm00001d019124	-3.49786184793673	5.71994354964849	8.46356563612532e-31	2.00240510754567e-29	NA
Zm00001d016893	-2.02779511517855	7.35192263992915	8.95501261303856e-31	2.11601548038495e-29	Thioredoxin-like_2__
Zm00001d028867	-3.180960583626	5.87698352397543	9.37459824412446e-31	2.21238166090009e-29	cAMP-regulated_phosphoprotein_19-related_protein
Zm00001d031892	-4.84536450081989	5.0637542275433	1.02912330402425e-30	2.42262581043705e-29	Calcium-dependent_lipid-binding_(CaLB_domain)_family_protein
Zm00001d023341	-4.6075122379823	5.07412022169308	1.02912330402425e-30	2.42262581043705e-29	Putative_RING_zinc_finger_domain_superfamily_protein__
Zm00001d021763	-1.80067295054346	11.0862511018263	1.34626203005162e-30	3.16523031540513e-29	NA
Zm00001d015999	-5.63054280972301	4.95058946380991	1.38013323342277e-30	3.24081473001858e-29	drug_transmembrane_transporters%3Bantiporters
Zm00001d012045	-5.98563754169003	4.87516637176829	1.46944765384399e-30	3.44623951635306e-29	Putative_RING_zinc_finger_domain_superfamily_protein__
Zm00001d015976	-2.69887951482193	6.77053946744695	1.52385757278765e-30	3.56939440679489e-29	Probable_lactoylglutathione_lyase_chloroplastic
Zm00001d045784	1.51199890078093	8.27917497259682	1.56620638354348e-30	3.66402684926234e-29	RPM1-interacting_protein_4_(RIN4)_family_protein
Zm00001d016134	-1.77052868023994	11.6118896073321	1.77267619709035e-30	4.14189647094066e-29	NA
Zm00001d009960	4.43384156815558	5.12606560599608	1.83528207497408e-30	4.28285614741781e-29	HXXXD-type_acyl-transferase_family_protein
Zm00001d018838	-1.98173688454594	7.23342820879215	2.03342065229803e-30	4.73935675948868e-29	NA
Zm00001d003309	3.25876132497666	5.88530221921966	2.09059990328848e-30	4.86659574021697e-29	Copper_amine_oxidase_family_protein
Zm00001d017449	-1.65304569901817	8.91591528750763	2.26696613792993e-30	5.27062621610927e-29	_ribosomal_protein_L19
Zm00001d038523	3.681333606113	5.49139162749875	2.50524394808287e-30	5.81742387894946e-29	NA
Zm00001d044096	-2.30490284419815	7.14901132272632	2.52697991557068e-30	5.85910760434492e-29	NA
Zm00001d047788	-1.77926335454398	7.53402002917639	2.52942494270194e-30	5.85910760434492e-29	Histone_H2B__
Zm00001d032155	-6.20476366193893	4.87079771889701	2.90621479125044e-30	6.72361549921642e-29	CBL-interacting_serine/threonine-protein_kinase_15__
Zm00001d026368	2.21836183902858	6.73028823967444	2.92084620295732e-30	6.74916415619462e-29	Thioredoxin-like_protein_CXXS1
Zm00001d001711	3.43565880684634	5.76492581004957	2.95216130734846e-30	6.81315362330272e-29	NA
Zm00001d033473	-2.43275219741966	6.47430993785232	3.03125055212929e-30	6.98710681801468e-29	antitermination_NusB_domain-containing_protein
Zm00001d009599	-7.69771838709674	4.78258287324595	3.4449506500862e-30	7.92128077964198e-29	NA
Zm00001d038288	7.35984541273956	4.78147317114938	3.4449506500862e-30	7.92128077964198e-29	NA
Zm00001d011119	2.38265738981596	6.51252397293837	3.45064757599537e-30	7.92469233905945e-29	Peroxisomal_membrane_protein_PEX14
Zm00001d030786	-1.6802867743811	7.67607243244551	3.50614744911895e-30	8.0423326061559e-29	NA
Zm00001d016456	-4.5235116637304	5.09780901952873	3.52091587716681e-30	8.06637110032041e-29	NA
Zm00001d009774	-2.97924911443034	5.97568524350522	4.05435222985767e-30	9.27716679943952e-29	Nucleoside_diphosphate_kinase__
Zm00001d027624	1.86887865030364	7.3234413108904	4.39770402575007e-30	1.00505972078169e-28	NA
Zm00001d002956	1.99673834564638	7.19059398100437	4.57591761034344e-30	1.04451983413774e-28	Endosomal_targeting_BRO1-like_domain-containing_protein
Zm00001d009022	-2.58693191708691	6.7460946512307	4.85766104933389e-30	1.10748783850814e-28	NmrA-like_negative_transcriptional_regulator_family_protein
Zm00001d031050	2.96679837373963	5.9614101003772	5.05953277992838e-30	1.15211564234471e-28	DEAD-box_ATP-dependent_RNA_helicase_53
Zm00001d039379	-3.29330963083913	5.79438958502535	5.29288105877176e-30	1.20379443572476e-28	sodium/calcium_exchanger_family_protein_/_calcium-binding_EF_hand_family_protein
Zm00001d029078	-5.78173192562152	4.91996079963797	5.30705463656364e-30	1.20556027366094e-28	NA
Zm00001d008997	2.50633480098773	6.37188422587572	5.85846660855075e-30	1.32921469771087e-28	Putative_VHS/GAT_domain_containing_family_protein__
Zm00001d049061	3.44394764836835	6.14201714033535	6.52480544909452e-30	1.47861524930143e-28	NA
Zm00001d048856	-2.66922486786149	6.22391162183327	6.61718937428107e-30	1.49774626884299e-28	NA
Zm00001d042673	-3.54676800767869	5.4910713067335	6.8722585698688e-30	1.55360951250796e-28	Amidophosphoribosyltransferase__
Zm00001d012005	2.09865381857515	6.92873591676781	9.21276647142843e-30	2.08022718560741e-28	Putative_histidine_kinase_family_protein__
Zm00001d020264	-2.39097569338498	6.51836831381138	9.24450315733245e-30	2.08489040631015e-28	NA
Zm00001d008467	1.79302678306592	7.45979036928448	1.0291703551121e-29	2.31828325859922e-28	Cysteine-rich_receptor-like_protein_kinase_37
Zm00001d018247	-3.81174423792791	5.35294689780341	1.04237011078916e-29	2.34520806385565e-28	Zinc_finger_protein__
Zm00001d002489	1.79128293774171	7.46906869114793	1.05751662237405e-29	2.37644326765036e-28	NA
Zm00001d042526	-1.96081371502249	7.34359699820735	1.12323319902237e-29	2.52110897856943e-28	Rhodanese/Cell_cycle_control_phosphatase_superfamily_protein
Zm00001d012868	-3.07277127816269	5.93665295644207	1.26991101124258e-29	2.84693161030533e-28	NA
Zm00001d023994	4.39816745986871	5.21406446557809	1.37857273250229e-29	3.0868541101947e-28	NA
Zm00001d017186	3.51181949429754	5.62304649756201	1.66673191676856e-29	3.72765286831151e-28	NA
Zm00001d036615	2.57608267121131	6.25846816547291	1.78005254650085e-29	3.97636678707061e-28	NA
Zm00001d003468	-4.21336177335086	5.1309937649849	1.98530970905635e-29	4.42961925476167e-28	Sugar_transport_protein_5
Zm00001d029339	2.72208209229477	6.17622036564785	2.00270036867905e-29	4.46312692351708e-28	Transcription_factor_bHLH47
Zm00001d053067	-2.24131029682927	6.78625293747187	2.11784450613152e-29	4.7141464279086e-28	NAD(P)-binding_Rossmann-fold_superfamily_protein
Zm00001d006016	1.87420640368148	8.42693711064634	2.4834212735728e-29	5.52135587879796e-28	Multiple_stress-responsive_zinc-finger_protein_ISAP1__
Zm00001d024241	-2.57327074611484	6.223466160723	2.50493785253104e-29	5.56261818987679e-28	NA
Zm00001d011797	-1.95650381456308	7.14332404293408	2.53175282258086e-29	5.61553524055701e-28	Protein_COFACTOR_ASSEMBLY_OF_COMPLEX_C_SUBUNIT_B_CCB3_chloroplastic
Zm00001d050697	3.2646325518218	5.88087614788866	2.67735187900522e-29	5.93148545255703e-28	NA
Zm00001d030688	-1.93027354198474	7.19359353606348	3.08980323668173e-29	6.83718930338196e-28	Shikimate_kinase_family_protein__
Zm00001d023941	2.67539245403362	6.2915966794517	3.10949931852024e-29	6.87268774172116e-28	Carbohydrate_transporter/_sugar_porter__
Zm00001d033061	-3.98460841552018	5.21988069943574	3.29368848027676e-29	7.27124256168141e-28	Protein_DETOXIFICATION_40
Zm00001d022456	-2.6707695473844	6.31212869141943	3.41729051084435e-29	7.53138160774685e-28	Peroxidase_42__
Zm00001d012485	4.45993123120631	5.17784868300186	3.41953314531118e-29	7.53138160774685e-28	Transmembrane_amino_acid_transporter_family_protein
Zm00001d013568	2.14024443441368	11.9021999499402	3.65387584020497e-29	8.0380994945515e-28	NA
Zm00001d032292	-4.19236419966721	5.11525605292779	3.77954698550866e-29	8.3048480432748e-28	NA
Zm00001d049081	-5.75455367907362	4.88757361406982	3.99745906829121e-29	8.77341979177238e-28	NA
Zm00001d045305	1.70522847098257	7.52302419790252	4.06880955920911e-29	8.91960827496085e-28	IQ-domain_10
Zm00001d035310	2.12891565198976	7.43847241232525	4.13135158977121e-29	9.04616903981451e-28	NA
Zm00001d028400	6.47366683873588	4.84430069238498	4.71049991547662e-29	1.0302301501186e-27	Pathogenesis-related_thaumatin_superfamily_protein
Zm00001d039040	-1.86017225217937	10.272064396202	4.83567804603303e-29	1.05637942355209e-27	NA
Zm00001d018712	4.13964770515756	5.19024683256668	5.04793905958881e-29	1.10146967252675e-27	NA
Zm00001d001372	7.74242016226006	4.73115622611478	5.473587509054e-29	1.19296300646346e-27	NA
Zm00001d024027	-3.35832825047126	5.55827283730503	5.52148931518116e-29	1.20201033019956e-27	NA
Zm00001d047207	-5.14237278374594	4.97701388011153	5.66187259616918e-29	1.23114637758782e-27	Copper-transporting_ATPase_PAA1__
Zm00001d012403	11.2527009226348	8.77332585173346	5.95666012503762e-29	1.29375081168398e-27	NA
Zm00001d032576	2.50291503050521	6.36200414171203	6.14387580562663e-29	1.33287381808571e-27	NA
Zm00001d038003	2.33984668845567	10.942589266218	6.8811384466437e-29	1.4910983069461e-27	NA
Zm00001d051453	-1.74315266984272	7.48182267087666	7.09653881229209e-29	1.5360045859655e-27	NA
Zm00001d041578	-4.80460621885159	5.37057328859387	7.15508251056721e-29	1.54689594185355e-27	Expressed_protein%3B__protein
Zm00001d049860	1.92202099982964	7.16553505806251	8.04412742965852e-29	1.73710669144027e-27	NA
Zm00001d008926	2.32900297977893	6.52273370531699	9.80435577160339e-29	2.11479504252395e-27	NA
Zm00001d027581	-5.47903181072091	5.23361124004475	9.83866223244139e-29	2.11976400836186e-27	GATA_zinc_finger_domain-containing_protein_10
Zm00001d036103	4.63067185704787	4.99742357083454	1.02847829263771e-28	2.21334647668451e-27	S-adenosyl-L-methionine-dependent_methyltransferases_superfamily_protein
Zm00001d053378	2.08754588684301	6.86474555155567	1.06386904574089e-28	2.28689290072461e-27	NA
Zm00001d012325	-7.04271509525344	4.7138166480205	1.0928584409896e-28	2.34652675988281e-27	Tetratricopeptide_repeat_(TPR)-like_superfamily_protein
Zm00001d027520	2.5532070610751	6.62107200592804	1.17700919453537e-28	2.5243290695571e-27	_expansin-like6
Zm00001d021334	-3.50547814012057	5.43431325877742	1.30787547208843e-28	2.80180293331564e-27	Thioredoxin-like_protein_CDSP32_chloroplastic
Zm00001d002258	-2.43071816972397	6.36961463427216	1.32612282470536e-28	2.83766145732458e-27	Aminomethyltransferase__
Zm00001d047555	2.03396394507079	7.03057782392415	1.45048309897341e-28	3.10024279643078e-27	Thioredoxin-like_1-1_chloroplastic
Zm00001d051556	-5.21955327768351	4.87625646993994	1.5348886799307e-28	3.27692635423569e-27	NA
Zm00001d021645	-2.94575310943127	5.89415032269635	1.5789194150047e-28	3.36710830802986e-27	Protein_LHCP_TRANSLOCATION_DEFECT
Zm00001d021666	8.96004962924108	6.43132724108498	1.58734204297023e-28	3.38123629515595e-27	NA
Zm00001d010618	1.74969411703487	7.45000959949968	2.00984669357083e-28	4.27638082119613e-27	Putative_ubiquitin-conjugating_enzyme_family__
Zm00001d039941	-4.60991902970788	5.20577955140235	2.07575725253464e-28	4.41162917095187e-27	16.9_kDa_class_I_heat_shock_protein_2__
Zm00001d003781	-7.89048461813409	4.69629872600319	2.18204442911038e-28	4.63228822428185e-27	Alpha_carbonic_anhydrase_1_chloroplastic
Zm00001d013635	2.02919359196026	6.95034181638563	2.19228686712156e-28	4.64878508271583e-27	O-Glycosyl_hydrolases_family_17_protein
Zm00001d031729	-3.89817083266348	5.16940444356655	2.31268567578729e-28	4.89857036890576e-27	TraB_family_protein
Zm00001d052316	-2.08811373840192	7.43216521778386	2.56110546829063e-28	5.41865385298971e-27	NA
Zm00001d008980	4.74559480428075	5.05181347819896	2.67505024060683e-28	5.65337303096335e-27	Probable_membrane-associated_kinase_regulator_2
Zm00001d009365	2.93227287951581	5.89080671841883	2.83738928441333e-28	5.98972559489679e-27	NA
Zm00001d016926	-1.77874819353561	7.97388696596832	2.94335520730735e-28	6.20645382222466e-27	ATATH13__
Zm00001d029965	-1.92187757622068	7.15155546379617	3.3239449265699e-28	7.00112879326463e-27	Peptide_methionine_sulfoxide_reductase__
Zm00001d046661	-4.33682902940503	5.02680093252501	3.33881712979663e-28	7.02458740428913e-27	Amino_acid_transporter-like_protein%253B_Amino_acid_transporter-like_protein_isoform_1%253B_Amino_acid_transporter-like_protein_isoform_2__
Zm00001d043043	3.60880425776311	5.3618623318737	3.384704767354e-28	7.11317452169401e-27	U-box_domain-containing_protein_16
Zm00001d027322	-5.68547528155741	4.77877417148706	3.43287598229558e-28	7.20635762845955e-27	Protein_WEAK_CHLOROPLAST_MOVEMENT_UNDER_BLUE_LIGHT_1
Zm00001d007345	-3.63197236578471	5.2685443666434	3.53573685451557e-28	7.41401053473616e-27	11-beta-hydroxysteroid_dehydrogenase-like_5
Zm00001d041332	1.42593664539756	8.31779151423198	3.64248216981304e-28	7.62933709710618e-27	Zinc_finger_protein_7__
Zm00001d019225	3.24625063626235	5.63301404273395	3.78397689793467e-28	7.91688781682461e-27	Amino_acid_transporter_ANT1
Zm00001d012518	-2.68445342892393	6.05739273863682	4.24424683687121e-28	8.87000430607896e-27	NA
Zm00001d049369	1.55730382623905	8.38263235784502	4.57105525887572e-28	9.54239493498262e-27	NA
Zm00001d027742	1.46668517207404	8.15626748408079	4.97614735081897e-28	1.03765360888641e-26	NA
Zm00001d023437	-2.24366813301046	6.59553014180811	5.08951961055659e-28	1.06011931733066e-26	NA
Zm00001d008271	3.04744350944493	5.82553919921366	5.75286862113494e-28	1.19696577317397e-26	Hydroxymethylglutaryl-CoA_lyase_mitochondrial
Zm00001d017069	-5.68405342138987	4.83578200650751	5.88972237500193e-28	1.22408605692167e-26	Inorganic_phosphate_transporter_2-1_chloroplastic
Zm00001d010459	3.7217380877803	5.26717329453239	6.07455797373865e-28	1.2611077365127e-26	Putative_CBL-interacting_protein_kinase_family_protein__
Zm00001d047252	-8.55721697063482	5.64964289358823	6.27294452915156e-28	1.30085792336066e-26	NA
Zm00001d053715	-4.97166875566702	4.9311946548657	6.30669601325453e-28	1.30641679860467e-26	UDP-glycosyltransferase_84A1
Zm00001d038974	2.43665417768922	6.34712013357447	6.55041485161591e-28	1.35540982336682e-26	alpha/beta-Hydrolases_superfamily_protein
Zm00001d042143	6.66691923446026	8.29728506126159	7.01209616658595e-28	1.44934633843204e-26	NA
Zm00001d010445	2.80007903750119	6.01786615245086	7.14826844347124e-28	1.47587026512899e-26	Abscisic_acid_receptor_PYL9
Zm00001d031696	-3.88079791488041	5.1591968387866	8.1495041162129e-28	1.68074586537114e-26	Peptidyl-prolyl_cis-trans_isomerase_FKBP16-3_chloroplastic
Zm00001d001360	6.83082279491201	4.67532770042196	8.69934281853078e-28	1.79217896028199e-26	NA
Zm00001d018468	-2.27970933318165	6.47840156612983	8.95002517859154e-28	1.84180550967317e-26	NA
Zm00001d012982	-3.72698650110385	5.19655082465676	9.35968761104519e-28	1.9240039811601e-26	NAD(P)-binding_Rossmann-fold_superfamily_protein
Zm00001d043954	2.03069081306411	6.83128989428822	1.01051627630738e-27	2.07497823592417e-26	Mitogen-activated_protein_kinase_20
Zm00001d007092	-2.48247190936264	6.30587794834748	1.12400365734713e-27	2.30549452465018e-26	elongation_factor_Ts_family_protein
Zm00001d034745	-3.18213828348721	5.72587118242347	1.13603657003553e-27	2.32763745596932e-26	NA
Zm00001d038846	2.92155120983717	5.84199278965927	1.18094870153251e-27	2.41702547629217e-26	NA
Zm00001d050222	-4.47325740510653	5.00483540982707	1.22225190835249e-27	2.49884088523935e-26	NA
Zm00001d039879	2.81487599079755	5.97200040777533	1.23500680188008e-27	2.52217621461048e-26	NA
Zm00001d012036	-1.77579038067033	8.99317629989351	1.26001678050764e-27	2.57046156448679e-26	NA
Zm00001d033591	-1.9200072729657	7.34834807165835	1.75113061695747e-27	3.56847408172839e-26	Heat_shock_70_kDa_protein_6_chloroplastic
Zm00001d052937	3.47477925787088	5.41962263051769	1.7699584647426e-27	3.60293817785104e-26	OSJNBb0045P24.5_protein
Zm00001d040660	-2.12415126009065	6.69485133646525	1.77805532361113e-27	3.61550730614074e-26	Late_embryogenesis_abundant_protein__
Zm00001d008640	2.78135762353679	5.94823536370212	1.88911394460292e-27	3.83718619698016e-26	Importin_subunit_alpha__
Zm00001d017880	-3.70523920462155	5.23173591046426	2.05693188179408e-27	4.17355250967259e-26	Probable_amino_acid_permease_7
Zm00001d001984	3.363783847989	5.5823161273089	2.09554233242386e-27	4.24731203993108e-26	Probable_amino_acid_permease_7
Zm00001d034523	-2.24219011040577	6.60244416107695	2.15738947813635e-27	4.36795895524937e-26	Pheophorbide_a_oxygenase__
Zm00001d037708	4.39929716124131	4.99583372810333	2.33733102860935e-27	4.72718917388314e-26	UDP-glycosyltransferase_75B1
Zm00001d029645	-4.06619797477459	5.08582932028695	2.35771187125878e-27	4.7632870662198e-26	Putative_polyol_transporter_1
Zm00001d032385	-1.99486812014538	7.25944340966375	2.59701269351649e-27	5.24111714081026e-26	NA
Zm00001d010751	5.94741088949982	4.74605172436939	2.65022019166175e-27	5.34276437137898e-26	NA
Zm00001d038850	2.93682800018248	5.83047377928318	2.74804393610179e-27	5.5340426546187e-26	Probable_ADPATP_carrier_protein_
Zm00001d049525	-3.61239915877153	5.22752073366823	3.09932412465214e-27	6.23477940754888e-26	LOL1%253B_LOL1_isoform_1%253B_LOL1_isoform_2__
Zm00001d016072	-1.57221680689533	7.87781142576894	3.83131247583874e-27	7.69905516645843e-26	50S_ribosomal_protein_L21_chloroplastic
Zm00001d012168	-2.90275072543311	5.84630381304555	4.14657702863618e-27	8.32368914958568e-26	Membrane-associated_protein_VIPP1_chloroplastic
Zm00001d045294	2.56643841153317	6.10533451202765	4.2498321959243e-27	8.52186500779745e-26	Protein-tyrosine_sulfotransferase
Zm00001d048334	2.49016029821649	6.87305846207165	4.27091025271455e-27	8.55501075008605e-26	Whole_genome_shotgun_sequence_of_line_PN40024_scaffold_113.assembly12x_(Fragment)
Zm00001d042812	-2.87877192599715	5.85184845260768	4.33465275638148e-27	8.67345571221057e-26	Tetratricopeptide_repeat_(TPR)-like_superfamily_protein
Zm00001d005789	-5.86737964761429	4.73618240817671	5.23698293088812e-27	1.04678439901248e-25	NA
Zm00001d043465	-2.8672071606088	5.8388061618659	6.40434961744197e-27	1.2787623349731e-25	50S_ribosomal_protein_L13_chloroplastic
Zm00001d027051	3.0905086394042	6.01281506731231	7.38579978181979e-27	1.47316551533668e-25	NA
Zm00001d034937	2.16268727580779	6.59249715329396	7.82988846775413e-27	1.56008868845326e-25	Glutathione_S-transferase_T1
Zm00001d041763	-6.92547565780342	5.21629633096229	8.01731090292519e-27	1.59574180712296e-25	Cytokinin-O-glucosyltransferase_2__
Zm00001d004452	-3.26860370784056	5.88613861340429	8.07159117815679e-27	1.60484734111999e-25	OSIGBa0147B06.5_protein
Zm00001d036370	3.38073864859617	8.59719858275237	8.14813754436009e-27	1.61835606200495e-25	NA
Zm00001d014070	3.47717280910022	5.37724737991995	8.60069180072629e-27	1.70643894599009e-25	NA
Zm00001d009189	-2.89013889253656	5.82158695389696	8.66337425781036e-27	1.71706434578667e-25	TPR_repeat%253B_TPR_repeat-containing_domain_protein__
Zm00001d050150	-3.47878736104873	5.34010436447759	1.00468316224237e-26	1.98916690511755e-25	Adenylate_kinase_5_chloroplastic
Zm00001d029475	1.74533347905738	7.48177476120241	1.05382560442398e-26	2.08426979953845e-25	ATP-dependent_protease_La_(LON)_domain_protein
Zm00001d033338	-6.60895467017524	4.61842756507677	1.3830127108187e-26	2.73246702497783e-25	NA
Zm00001d008764	-3.22333441707916	5.58628417245825	1.5275094524328e-26	3.01478754363153e-25	UDP-glycosyltransferase_75B1
Zm00001d006464	3.8092045374684	5.11832924829979	1.55751016467279e-26	3.07077659196337e-25	Ribosomal_RNA_small_subunit_methyltransferase_mitochondrial
Zm00001d022229	-3.28741748209374	5.46583411165545	1.609264633481e-26	3.1694930357219e-25	Malate_dehydrogenase_chloroplastic
Zm00001d043592	-4.43446961473926	4.95239397930846	1.63105069519115e-26	3.20904105918936e-25	SPA1-related_3
Zm00001d049048	-1.51123020104238	7.82334395055697	1.8275715790383e-26	3.59193247963755e-25	Heat_shock_protein_binding_protein__
Zm00001d002798	-6.02472826137023	4.69370518888383	2.04437555999349e-26	4.01384758955297e-25	OJ000126_13.10_protein%3B__protein
Zm00001d022424	3.44785489271832	5.45467911441315	2.264600129058e-26	4.44159163998455e-25	NA
Zm00001d040467	-2.43757488075622	6.21296616157717	2.3923528610004e-26	4.68726718359965e-25	50S_ribosomal_protein_L40__
Zm00001d023182	7.78012851337521	4.60570125797401	2.76172665513592e-26	5.39972106615919e-25	NA
Zm00001d012539	-7.02255776756013	4.59943317913026	2.76172665513592e-26	5.39972106615919e-25	Protein_RETICULATA-RELATED_3_chloroplastic
Zm00001d011581	-2.13130703074623	7.23531950203782	2.79055945492326e-26	5.45042915759621e-25	Peroxiredoxin-2B
Zm00001d029519	-1.99250612361971	7.06891013607213	3.07900005707392e-26	6.00756349310201e-25	Cytochrome_P450_99A2
Zm00001d053974	-5.48643886658173	4.75739669537596	3.31418939435164e-26	6.45975008480414e-25	NA
Zm00001d049922	-3.8196183254221	5.09675787416452	3.52608822489213e-26	6.86565149296026e-25	Retinoid-inducible_serine_carboxypeptidase%252C_mRNA__
Zm00001d048234	2.29986704566879	6.35825125677805	3.53478997808812e-26	6.87547721797926e-25	NA
Zm00001d034338	-2.99908347326424	5.72194928640927	3.7036314214699e-26	7.19644663289539e-25	Deoxyribodipyrimidine_photolyase__
Zm00001d033922	-3.1578373913525	5.46356824905585	3.77803623050135e-26	7.33344514545923e-25	ATP_synthase__
Zm00001d037079	-1.89732028390947	7.18240448335598	3.84918603301068e-26	7.46384949431937e-25	Glutathione_peroxidase__
Zm00001d016070	-2.81779788490372	7.65452928960212	3.98459413996902e-26	7.71845841181022e-25	NA
Zm00001d009160	6.39803552620869	4.68768239935855	4.03867565579246e-26	7.81516979524696e-25	sequence-specific_DNA_binding_transcription_factors
Zm00001d034564	-1.91305357743881	7.20351153041231	4.87670990076974e-26	9.42713633335848e-25	Probable_galactinol--sucrose_galactosyltransferase_2
Zm00001d041960	2.14797784069284	7.02573249440588	5.25395993603836e-26	1.01459684226843e-24	Transcription_factor_LUX
Zm00001d004354	-2.30321181729194	6.31154613224889	5.62826802044897e-26	1.08576505842692e-24	CBS_domain-containing_protein_CBSX1_chloroplastic
Zm00001d025296	4.10210981683415	5.07156274238845	5.88259729574708e-26	1.13366570221011e-24	Nudix_hydrolase_13__
Zm00001d023395	-2.64216068388418	7.21007023725867	5.97096667808917e-26	1.14951803734063e-24	Stress-response_A/B_barrel_domain-containing_protein_
Zm00001d036221	7.28838504666632	4.77517493186727	6.15651582045222e-26	1.18402766939556e-24	NA
Zm00001d048520	9.06770008425619	6.83919237754536	6.49682415052471e-26	1.24819985135055e-24	Aquaporin_TIP3.1__
Zm00001d035002	-1.35620401419305	10.2957677033692	8.1879373164829e-26	1.57149911209925e-24	NA
Zm00001d039256	3.3329197016903	5.39008701304425	8.42534576035751e-26	1.6154161917081e-24	DUF1685_family_protein
Zm00001d016248	1.53626164322323	7.81759672684264	9.02744594374352e-26	1.72909603621051e-24	Citrate_synthase_3_peroxisomal
Zm00001d010632	-2.89830314084302	6.0886501229387	9.49966284421529e-26	1.81769235439314e-24	NA
Zm00001d023888	-2.42458357777992	6.1886755269875	9.57108685897902e-26	1.82949769035098e-24	NA
Zm00001d043023	-3.59558253108261	5.16789957938326	9.76201232903055e-26	1.86409837458615e-24	Protein_RETICULATA-RELATED_6_chloroplastic
Zm00001d007366	-1.79372168455822	7.95930569675544	9.79496441052951e-26	1.86849376873884e-24	Haloacid_dehalogenase-like_hydrolase_domain-containing_protein_
Zm00001d011104	-1.77360997935413	7.79625754892279	9.94969172189824e-26	1.89608664232203e-24	Photosynthetic_NDH_subunit_of_lumenal_location_5_chloroplastic
Zm00001d014349	-1.17231079433843	9.56254356272784	1.04646928904561e-25	1.99221061312336e-24	NAD(P)H-quinone_oxidoreductase_subunit_S_chloroplastic
Zm00001d037743	-7.18109487068732	4.57007767149009	1.10131927665276e-25	2.09451104899513e-24	NA
Zm00001d047779	4.21325407109809	4.9381677626104	1.1343743267407e-25	2.155196637542e-24	Whole_genome_shotgun_sequence_of_line_PN40024_scaffold_36.assembly12x_(Fragment)
Zm00001d026337	-3.45985145854268	5.28174566416181	1.13940303911752e-25	2.16256627273072e-24	Starch_synthase_IIIb-1__
Zm00001d004413	-1.84691378430163	7.24063617627477	1.15012662524252e-25	2.18071892078494e-24	Cysteine_synthase__
Zm00001d019861	5.75484557193525	5.48356178470103	1.38010983873415e-25	2.61414762907861e-24	NA
Zm00001d000230	-3.30164410158688	5.34579481875441	1.4415398032827e-25	2.72775876860606e-24	Protease_Do-like_5_chloroplastic
Zm00001d006540	-1.57259042239357	11.4536264749177	1.46933469772983e-25	2.77755943011059e-24	Oxygen-evolving_enhancer_protein_3-1__
Zm00001d007181	-5.85861258876911	4.6633785449263	1.57567747180471e-25	2.97559413325048e-24	Calcium-binding_protein_CML42
Zm00001d015779	6.80214009380784	4.59363399739086	1.76697061080673e-25	3.33349550839156e-24	14-3-3-like_protein_GF14_omega
Zm00001d012867	3.28873170436594	5.8528425306895	1.77585587288048e-25	3.34690111352795e-24	NA
Zm00001d043707	-3.03379205251667	5.50792881615654	1.78848434636847e-25	3.36732753461907e-24	Protein_PLASTID_TRANSCRIPTIONALLY_ACTIVE_7
Zm00001d018488	-2.88849663615518	5.71173491836736	1.9761559160816e-25	3.71695166255789e-24	NA
Zm00001d018779	-1.28041622513439	10.9655517642608	1.99947183170569e-25	3.7570495187365e-24	NA
Zm00001d029979	2.55003627201104	6.06307239130546	2.03921908785522e-25	3.82791135962764e-24	Histone_H3_K4-specific_methyltransferase_SET7/9_family_protein
Zm00001d036431	-7.10950340443715	4.55692444563958	2.19933441925571e-25	4.12435504404593e-24	Ripening_protein__
Zm00001d032609	3.44025632996059	5.18613468946513	2.52455902254159e-25	4.72952496563593e-24	Ser/Thr_protein_phosphatase_family
Zm00001d001812	-3.51450034386783	5.1508852311451	2.57588521665752e-25	4.82087811344391e-24	NA
Zm00001d026559	1.36021910194696	8.43798272373365	2.66151924106148e-25	4.97619437426694e-24	Phosphatidylinositol_4-kinase_gamma_7
Zm00001d016557	1.54356983057107	7.79024635634405	2.87438040094605e-25	5.36884021463696e-24	Ankyrin_repeat_family_protein
Zm00001d025980	2.89966573478356	5.91994427804772	2.87755524890264e-25	5.36943816236208e-24	RNA-metabolising_metallo-beta-lactamase_family_protein
Zm00001d032332	-6.24083215907323	4.63608182065693	3.11182487373243e-25	5.80082398910141e-24	Quinone_oxidoreductase-like_protein_At1g23740__
Zm00001d000522	1.58354430171373	7.50061680878604	3.38115004196004e-25	6.29663872665607e-24	NA
Zm00001d034447	3.74551409421766	5.19694467263263	3.41638744505305e-25	6.35596750286873e-24	NA
Zm00001d023461	1.85335564611571	6.91303420569385	3.5359752345354e-25	6.57195238995814e-24	Expressed_protein%3B__protein
Zm00001d030110	1.70150776231031	7.71116027883249	3.62848324962791e-25	6.73723015224594e-24	Probable_inactive_poly_[ADP-ribose]_polymerase_SRO1
Zm00001d002690	-1.74066319360654	7.29881495253247	3.7350844224344e-25	6.92832375755115e-24	NA
Zm00001d008376	-2.99432509715135	5.53448257325452	3.88061793973053e-25	7.19118648555581e-24	Probable_uridine_nucleosidase_2
Zm00001d047768	-1.60169394943417	7.66230355209167	3.895911792844e-25	7.20957195100732e-24	FKBP-type_peptidyl-prolyl_cis-trans_isomerase
Zm00001d043469	2.97337567759136	5.72768890001916	3.89820547300465e-25	7.20957195100732e-24	NA
Zm00001d018297	2.62519013615109	5.93040082806526	4.06220274777121e-25	7.50549818102442e-24	Chaperone_DnaJ-domain_superfamily_protein
Zm00001d000805	2.80916285155519	5.77565804762053	4.12942633734863e-25	7.62221589589699e-24	NA
Zm00001d030762	-1.38785489623763	9.24514844230482	4.17615541330064e-25	7.70091246752665e-24	NA
Zm00001d041472	2.09311997490565	6.79984927413404	4.18059018020613e-25	7.70121546335673e-24	NA
Zm00001d035657	-1.81688991416338	7.08667199498519	4.18450858820277e-25	7.70121546335673e-24	Putative_E3_ubiquitin-protein_ligase_XBAT31
Zm00001d044117	-7.05340218177249	4.53368683799298	4.39214974595538e-25	8.075458902412e-24	NA
Zm00001d035662	-1.95291136485542	8.26763393775561	4.62463334230698e-25	8.49460239604023e-24	Metallothionein-like_protein_2C
Zm00001d020170	1.51809960363263	7.71528606353484	4.73803827425618e-25	8.69441579516923e-24	Sulfite_exporter_TauE/SafE_family_protein
Zm00001d004773	5.35915520999503	4.71563089740535	4.84865343105275e-25	8.88872537862292e-24	NA
Zm00001d021906	-1.86350058956718	10.800037081614	5.73050286631687e-25	1.0495134217386e-23	Chlorophyll_a-b_binding_protein__
Zm00001d044606	-2.01343418906746	6.69389771361905	5.8987951081415e-25	1.07928440845363e-23	Bifunctional_monothiol_glutaredoxin-S16_chloroplastic
Zm00001d015354	4.72909667200851	4.90804936792936	6.17312402510924e-25	1.12837988132439e-23	Auxin-responsive_protein_SAUR71
Zm00001d026288	2.99511164029945	5.74861041763765	6.71874872670354e-25	1.22692179418026e-23	NA
Zm00001d035195	2.09701255881427	6.80825385498531	8.18501462269758e-25	1.49322929232123e-23	Protein_LSD1
Zm00001d018200	-1.96526853962883	6.72563498464002	8.22061845627928e-25	1.49827143938137e-23	SAUR12-auxin-responsive_SAUR_family_member__
Zm00001d052174	-2.2074984638701	6.40567132650974	8.24441760403333e-25	1.50115441156111e-23	NA
ENSRNA049464595	-3.35214528113639	5.23956953348398	8.44539797788066e-25	1.53626199773653e-23	NA
Zm00001d029506	7.48544005439734	4.53199370897599	8.77143893190097e-25	1.59402893594324e-23	NA
Zm00001d041308	-1.81508908762485	7.51301769047837	9.57232712399302e-25	1.73789479609252e-23	K(+)_efflux_antiporter_3_chloroplastic
Zm00001d022200	-2.24015545196801	6.29726316129946	9.68715414984939e-25	1.75704611769062e-23	Chaperone_DnaJ-domain_superfamily_protein
Zm00001d035079	2.72971952001331	5.90009926901068	1.00832095354822e-24	1.82712030975803e-23	NA
Zm00001d028505	-2.26805443709044	6.28247573486846	1.0699125833969e-24	1.9368609991446e-23	Phospholipase_A2-alpha
Zm00001d018149	1.69857027285003	7.44007172482135	1.09517555765325e-24	1.98068817922116e-23	NA
Zm00001d013324	-2.09745660249688	6.5744334585304	1.19157763126606e-24	2.15296673069004e-23	ATP_synthase_F1%252C_delta_subunit_family_protein__
Zm00001d011569	-1.6182053972838	8.19776323617908	1.19669626466425e-24	2.16014011920057e-23	ATP_synthase_protein_I_-related
Zm00001d028180	-3.43110775291931	5.21259936755369	1.25815408408658e-24	2.2688993449266e-23	NA
Zm00001d034510	3.29484145487283	5.24219186827589	1.27092632454752e-24	2.28973690023126e-23	Histidine_kinase-_DNA_gyrase_B-_and_HSP90-like_ATPase_family_protein
Zm00001d035646	5.17327424460298	4.95795153675707	1.27346414874424e-24	2.29211360514167e-23	Putative_DUF26_domain_family_protein__
Zm00001d027455	-2.74309128781215	5.86920544510598	1.327209136935e-24	2.38656564594745e-23	CBL-interacting_serine/threonine-protein_kinase_9
ENSRNA049464622	-3.05003500729595	5.46928134113043	1.35866595862447e-24	2.44079732719844e-23	NA
Zm00001d022089	-3.26812994999131	5.61238144387852	1.39882256996675e-24	2.50864019282007e-23	EGG_APPARATUS-1_protein__
Zm00001d006022	2.76338144184761	5.75630964520109	1.39909807127878e-24	2.50864019282007e-23	NA
Zm00001d049046	-1.84753298043087	7.03627838245207	1.4871697034015e-24	2.66401666202656e-23	Protein_kinase_superfamily_protein
Zm00001d038267	2.53709505162315	5.98076922452768	1.70996867129404e-24	3.06020939470691e-23	maternal_effect_embryo_arrest_59
Zm00001d018011	4.57809471609877	4.8210405348788	1.88978518160004e-24	3.37559064394255e-23	Lecithin-cholesterol_acyltransferase-like_4
Zm00001d003817	-4.50765646624088	4.81762734302064	1.88978518160004e-24	3.37559064394255e-23	NA
Zm00001d016768	2.37330826799562	6.14327949909903	2.01532499616762e-24	3.59641820236402e-23	Alkaline/neutral_invertase_CINV2
Zm00001d038029	-2.30716525934284	6.27330105456021	2.06030581744775e-24	3.67320304458527e-23	senescence_associated_gene_20
Zm00001d026414	-1.72408615376149	7.99908726468705	2.14730525358807e-24	3.82468413965323e-23	2-Sep__
Zm00001d011513	-2.45177413017759	6.05622417879281	2.16523745688461e-24	3.85297552758209e-23	Polynucleotidyl_transferase_ribonuclease_H-like_superfamily_protein
Zm00001d026599	-1.87537557819953	9.23169594240505	2.33633746329643e-24	4.15351335984335e-23	NA
Zm00001d023305	-1.9603047809014	6.64655230757747	2.57534227320914e-24	4.57408997325691e-23	Protein_LURP-one-related_2
Zm00001d052556	-3.24289679013799	5.25156841813047	2.691426298181e-24	4.77575823042325e-23	Signal_recognition_particle_54_kDa_protein_chloroplastic
Zm00001d001860	-1.99066655863044	6.77398202946554	2.93764866094834e-24	5.20775058094036e-23	Haloacid_dehalogenase-like_hydrolase_domain-containing_protein_
Zm00001d003756	-1.99814607509656	6.67500917234142	2.97045387510597e-24	5.2609479224923e-23	Transmembrane_protein_C20orf108
Zm00001d038146	-3.43339099857468	5.10190847505851	2.97379242690093e-24	5.26190609196422e-23	Oxidoreductase%252C_2OG-Fe_oxygenase_family_protein__
Zm00001d045478	1.40753597611563	8.37640169644832	3.37395053511803e-24	5.96434545254088e-23	Histone_H1%253B_Putative_histone_H1/H5_domain_family_protein__
Zm00001d052471	-4.5663899045867	4.7982097876754	3.62677483927209e-24	6.40525896261678e-23	Protein_STRICTOSIDINE_SYNTHASE-LIKE_2
Zm00001d019040	2.79308465374602	5.7186046102981	3.79558951992132e-24	6.69711475424015e-23	D-2-hydroxyglutarate_dehydrogenase_mitochondrial
Zm00001d018699	2.98214731631484	5.70323956701234	4.53042940031473e-24	7.98620867764945e-23	NA
Zm00001d052746	-3.35383635237795	5.16878518992514	4.77458376129688e-24	8.40872153241882e-23	Transmembrane_ascorbate_ferrireductase_1
Zm00001d022637	2.77703555871197	5.72149201809091	4.93810599756101e-24	8.68857209617634e-23	THAUMATIN-LIKE_PROTEIN_1
Zm00001d004362	3.06055306023042	5.36178754977533	5.4951925033065e-24	9.65972670978429e-23	NA
Zm00001d034756	-1.90792114037587	7.83848265440082	5.7617561536859e-24	1.01188488790549e-22	NA
Zm00001d002454	-1.91928950770947	6.86890052399713	6.39435694625254e-24	1.12193525934761e-22	Phosphoribulokinase__
Zm00001d007446	-2.86856953046741	5.55766508358584	6.65178131389305e-24	1.16601448959007e-22	14-3-3-like_protein__
Zm00001d007470	3.02446825638482	5.51189851726271	6.67744003435545e-24	1.16942243581184e-22	NA
Zm00001d010082	1.90899382900541	6.72271079853303	6.69850473196809e-24	1.17202023724268e-22	Coronatine-insensitive_protein_1__
Zm00001d007403	-9.57175510953033	6.2842110201813	6.75126411077509e-24	1.18015359349042e-22	NA
Zm00001d008756	4.12936713337573	4.90792232568504	7.2002713026689e-24	1.25630707729035e-22	HXXXD-type_acyl-transferase_family_protein
Zm00001d027613	-4.02932097890625	4.90684097947393	7.2002713026689e-24	1.25630707729035e-22	Tetratricopeptide_repeat_(TPR)-like_superfamily_protein
Zm00001d012684	-2.73572828509247	5.71498328626113	8.68109103395771e-24	1.51327749080362e-22	NA
Zm00001d011515	-6.43061716866888	4.55612017641462	9.33345912552584e-24	1.6239873514525e-22	NA
Zm00001d048709	-5.87690614872883	4.56249005596334	9.33345912552584e-24	1.6239873514525e-22	NA
Zm00001d008422	1.71858066260603	7.22364346088034	1.01364098060695e-23	1.76206776379262e-22	Protein_EXECUTER_2_chloroplastic
Zm00001d029099	-5.05899507388827	5.34498595635581	1.0146688026323e-23	1.76222580874523e-22	NA
Zm00001d034635	-5.3029007431273	5.81856853751814	1.04584105103734e-23	1.81468859123259e-22	NA
Zm00001d035664	-2.84932398609423	5.58277906310955	1.06925154586896e-23	1.85359929274186e-22	Putative_amino_acid_selective_channel_family_protein__
Zm00001d018906	2.15456444732122	6.32165160063161	1.15656501201073e-23	2.00311522199905e-22	NA
Zm00001d044495	-2.38939275306451	6.96620256268029	1.239372475934e-23	2.14455905242343e-22	NA
Zm00001d005950	-2.43934656195689	5.96571911866023	1.28478776491315e-23	2.22110046601575e-22	NA
Zm00001d033882	-2.92931214973702	5.55046194439601	1.32141415862503e-23	2.28232129564538e-22	Lecithin-cholesterol_acyltransferase-like_1
Zm00001d036499	2.27610820352337	6.26420713346264	1.35264370358497e-23	2.33411701107612e-22	oligopeptide_transporter-like_protein
Zm00001d019985	-3.66707507894768	5.02648373661046	1.44197054757617e-23	2.48597837116041e-22	GDSL_esterase/lipase_
Zm00001d002856	2.3151242695575	6.14430104425769	1.52715001927382e-23	2.63041801396716e-22	E3_ubiquitin-protein_ligase_RMA1
Zm00001d052493	2.64321570129882	6.07378206633368	1.55977253020378e-23	2.68415018486761e-22	Aluminium_induced_protein_with_YGL_and_LRDR_motifs
Zm00001d038954	2.75030920137381	5.68028224214196	1.73144018469573e-23	2.97684263564369e-22	2-oxoglutarate_(2OG)_and_Fe(II)-dependent_oxygenase_superfamily_protein
Zm00001d003974	-2.10728833330735	6.41118028889807	1.85796613241548e-23	3.18874774016418e-22	NA
Zm00001d049059	-2.73063583788829	5.78742691461675	1.85808257920142e-23	3.18874774016418e-22	NA
Zm00001d047875	3.5402531177062	5.03469943721306	1.87650199916258e-23	3.21742261643109e-22	NA
Zm00001d052776	-1.64773164511624	7.51009560900313	1.88498227150335e-23	3.22901926636671e-22	VAMP_protein_SEC22__
Zm00001d013030	2.28559377776754	6.21216651452619	1.97436547210374e-23	3.37905733983614e-22	Calcium-dependent_protein_kinase_7
Zm00001d002700	2.26335377183467	6.2600250080989	2.18330452626284e-23	3.73325225767979e-22	NA
Zm00001d037783	2.62092664366285	5.79914518957079	2.50529627559383e-23	4.2799380243092e-22	NA
Zm00001d006421	-3.0952456634544	5.27009433579455	2.65708550414445e-23	4.53512896982331e-22	NA
Zm00001d031717	-5.42093076918662	4.61751429135336	2.69624814345485e-23	4.59779975795488e-22	NA
Zm00001d044211	-2.72563035457724	5.81407731718312	3.15960573830622e-23	5.38306379817044e-22	Phosphoglucomutase_chloroplastic
Zm00001d024952	-2.45486693044734	5.90852033205501	3.19812369791637e-23	5.44375643747592e-22	NA
Zm00001d017920	-1.42710520119728	7.96514146471969	3.23938597160779e-23	5.50900639601907e-22	Homeobox-leucine_zipper_protein_HAT5
Zm00001d010523	-2.99526372202162	5.29743325301668	3.26033783748802e-23	5.53962912243109e-22	NA
Zm00001d017275	-3.01670533811632	5.63681572076482	3.33211219161965e-23	5.65647095777744e-22	_phenylalanine_ammonia_lyase9
Zm00001d006397	3.66633699549993	4.97701783533615	3.35551915954828e-23	5.69106942037364e-22	UDP-glycosyltransferase_85A7
Zm00001d029482	-2.04085987489099	6.5540343176525	3.3630899640609e-23	5.69877109315508e-22	NAD(P)-binding_Rossmann-fold_superfamily_protein
Zm00001d048707	-3.43274690934638	5.06189620893323	3.3983865863878e-23	5.75339813711684e-22	NA
Zm00001d007378	-1.9490453177773	6.61470417355675	3.45252435195353e-23	5.83979591150126e-22	UDP-glycosyltransferase_73D1
Zm00001d017645	-3.59888150806481	5.00929950834764	3.46786604302438e-23	5.86047550792862e-22	RING-H2_finger_protein_ATL80
Zm00001d002384	-2.07227040688462	6.39754870802187	3.65436578825099e-23	6.17010467784676e-22	PAP_fibrillin_family_protein__
Zm00001d034069	3.14428939986472	5.3066070132309	3.67701798779265e-23	6.2027830791383e-22	UDP-glycosyltransferase_83A1
Zm00001d022264	-3.06802313519292	6.93245901682015	3.77975578115554e-23	6.37037871754073e-22	NA
Zm00001d048949	5.57208811333359	8.10016961679531	4.17928008639509e-23	7.03742875067192e-22	NA
Zm00001d053868	-1.70879818962542	7.05097938104807	4.18302380745333e-23	7.03743245030318e-22	NA
Zm00001d028536	1.67602407850977	7.18115951187703	4.70777706321042e-23	7.91318845236147e-22	Anthranilate_synthase_alpha_subunit_2_chloroplastic
Zm00001d050403	-1.78648625609484	10.4421003746247	4.79165957509766e-23	8.04699329892964e-22	Chlorophyll_a-b_binding_protein_4__
Zm00001d002001	-1.97638250264806	6.59282898592688	4.85502767838613e-23	8.14613876920292e-22	NA
Zm00001d039310	3.20014046433626	5.1372579380716	5.20354277929049e-23	8.7231226502384e-22	Cytochrome_P450_71A26
Zm00001d027723	-2.73106275372578	5.65074596137055	5.39236458003707e-23	9.03161045288667e-22	ABC-2_type_transporter_family_protein
Zm00001d017041	-2.92011877489051	5.51501912799684	5.43119735778613e-23	9.08855792727752e-22	NA
Zm00001d028298	-2.05395685217478	6.41905965350344	5.58438415011295e-23	9.33659390928663e-22	short_hypocotyl_in_white_light1
Zm00001d009331	3.86602725767885	4.91643629743231	5.70511889231455e-23	9.52998057242845e-22	NA
Zm00001d032560	2.74208150914899	5.79163183746685	6.05167786271193e-23	1.00999120603149e-21	CBS_domain-containing_protein_CBSX5
Zm00001d015328	-3.65221919745469	4.96531209021113	6.23768973876066e-23	1.04011264447118e-21	Pectin_lyase-like_superfamily_protein
Zm00001d027298	-2.17940354566383	6.23894153964117	6.4411770512612e-23	1.07309210945236e-21	UPF0187_protein__chloroplastic
Zm00001d003966	1.63806878642035	8.15042260957645	6.8472360666539e-23	1.13973153254596e-21	NA
Zm00001d002550	-5.46223228404086	4.53478719287119	7.17203241075018e-23	1.19273879410964e-21	Pentatricopeptide_repeat-containing_protein__chloroplastic
Zm00001d034857	-1.84893488783731	6.77590176116976	7.31862459363594e-23	1.2160424910044e-21	Monothiol_glutaredoxin-S14_chloroplastic
Zm00001d028733	2.57394586630733	5.81246901113097	7.42063169929347e-23	1.23190345659321e-21	SNF1-related_protein_kinase_catalytic_subunit_alpha_KIN10
Zm00001d030995	4.29928023020202	5.65223043771037	7.67888388548378e-23	1.27365191359845e-21	NA
Zm00001d038732	-2.59851873607372	5.73368161296385	8.98156815854025e-23	1.48840806602629e-21	Acid_phosphatase/vanadium-dependent_haloperoxidase-related_protein
Zm00001d050969	-1.65523777601465	7.26301527143494	9.42969239291123e-23	1.56129475544249e-21	Elongation_factor_Tu__
Zm00001d033619	-2.49510815635847	5.86255380827333	9.74148844267607e-23	1.61150093331833e-21	Adenylosuccinate_synthetase%252C_chloroplastic__
Zm00001d041550	1.52717373531253	7.53497408693922	1.02248547809517e-22	1.68997621770581e-21	NA
Zm00001d023242	-2.987711638814	5.28615311161922	1.02640561569382e-22	1.69496604263257e-21	Two-component_response_regulator_ARR9
Zm00001d038642	3.38862016890669	5.07786154618924	1.05925501100343e-22	1.74614614390566e-21	Protein_SULFUR_DEFICIENCY-INDUCED_1
Zm00001d033846	-3.29794857424263	5.08098257666488	1.05925501100343e-22	1.74614614390566e-21	NA
Zm00001d044465	-3.80144710303576	4.9055770853199	1.06731040061887e-22	1.75788452935555e-21	GDSL_esterase/lipase_
Zm00001d033496	-2.10240634676592	7.01246036458702	1.08605397810133e-22	1.78719066265161e-21	NA
Zm00001d043621	-3.45923654512111	5.04153904899684	1.14419572959924e-22	1.8812218075203e-21	Phosphatase_phospho1__
Zm00001d038085	-2.94147390854331	5.39197536804957	1.14696737344846e-22	1.88413181896874e-21	Protein_RETICULATA-RELATED_4_chloroplastic
Zm00001d013013	-2.6680431216649	5.75056375024314	1.2389634360753e-22	2.03347847025658e-21	NA
Zm00001d047522	1.6536405098848	7.14325346274722	1.30800807491642e-22	2.14492797568465e-21	NA
Zm00001d026487	2.00828631270717	6.54516299733575	1.33421878681895e-22	2.18600358547714e-21	Protein_KAKU4
Zm00001d053376	1.76366443211565	6.98382499944182	1.3953371500845e-22	2.28415112758393e-21	AAA-type_ATPase_family_protein_/_ankyrin_repeat_family_protein
Zm00001d000164	-1.82694864905217	6.84404568888824	1.42626974378377e-22	2.33275718355035e-21	Phosphoribulokinase_chloroplastic
Zm00001d013295	-2.28607192345551	6.05592933533141	1.44178317178975e-22	2.35608164015582e-21	NA
Zm00001d001881	-2.73866338776823	5.56436749021879	1.60461237175101e-22	2.61989184898131e-21	Protein_DJ-1_homolog_D
Zm00001d001206	5.44893864043729	7.7303935210748	1.62415007917048e-22	2.64949165994082e-21	NA
Zm00001d039687	-1.35312329950119	10.4931784038581	1.67961463666893e-22	2.73759720113569e-21	Photosystem_I_reaction_center_subunit_XI_chloroplastic
Zm00001d010243	3.23353090151966	5.11645009159501	1.71028353549628e-22	2.78517082416879e-21	Protein_root_UVB_sensitive_6
Zm00001d004198	-2.40892236187562	6.29726175707339	1.71487681385098e-22	2.79023512039127e-21	CASP-like_protein_2A1
Zm00001d018282	-3.99089358427322	4.83858924895237	1.71706844575882e-22	2.79138637824353e-21	Subtilisin-like_protease_SBT1.4
Zm00001d038685	2.95043709994431	5.30440741968637	1.8700800684229e-22	3.03750742719916e-21	Probable_magnesium_transporter_NIPA6
Zm00001d038049	2.63732760357002	12.0979755501533	1.96464329157116e-22	3.1883499284868e-21	Lichenase-2%253B_Putative_O-Glycosyl_hydrolase_superfamily_protein__
Zm00001d038585	2.19058109943002	6.27344952616787	2.00238831780592e-22	3.24436546333244e-21	NA
Zm00001d011901	-5.17478264786406	4.58951257913528	2.00433445073757e-22	3.24436546333244e-21	Tetratricopeptide_repeat_(TPR)-like_superfamily_protein
Zm00001d031673	5.07299679078437	4.59722743165014	2.00433445073757e-22	3.24436546333244e-21	NA
Zm00001d042345	-4.49224529338251	4.66662561164065	2.09218772399641e-22	3.38365940676255e-21	NA
Zm00001d029529	2.35911397827033	6.15611334646682	2.10016581334935e-22	3.39364422536838e-21	Ninja-family_protein_AFP3
Zm00001d027882	5.36504745288556	4.65729592194304	2.17456786969367e-22	3.5108538249844e-21	NA
Zm00001d019260	-3.58017712212615	4.97889080691207	2.18016979847949e-22	3.51687939447691e-21	NA
Zm00001d040979	-6.67215430669944	6.45087660412089	2.25133609130887e-22	3.6285673128902e-21	Methylsterol_monooxygenase_1-2
Zm00001d003477	1.47973802089257	7.70369190020067	2.38288303256215e-22	3.83729854104979e-21	NA
Zm00001d047796	-5.13432743662331	4.9972235203659	2.52235975844513e-22	4.05843153948627e-21	Trifunctional_UDP-glucose_46-dehydratase/UDP-4-keto-6-deoxy-D-glucose_35-epimerase/UDP-4-keto-L-rhamnose-reductase_RHM2
Zm00001d031129	5.90760157494403	4.48891080327929	2.79100552502921e-22	4.48683956583543e-21	HSP20-like_chaperones_superfamily_protein
Zm00001d044685	-2.77792542496484	5.54768712547466	3.03170604021815e-22	4.86962928355792e-21	NA
Zm00001d002591	-2.3572747131351	5.94476788163511	3.05408033963907e-22	4.90138200582519e-21	Nuclear_transport_factor_2_(NTF2)_family_protein
Zm00001d021730	1.53653812892485	7.38473756644183	3.42850424923092e-22	5.49759048796115e-21	USP_family_protein__
Zm00001d002992	-2.91675192367239	5.36592028167778	4.09416840752038e-22	6.55938786857333e-21	DUF3755_family_protein
Zm00001d021962	-2.0087833172614	6.43202772670355	4.17035886403282e-22	6.67576849988028e-21	Threonine--tRNA_ligase_chloroplastic/mitochondrial_2
Zm00001d014951	-2.8374246638246	5.33790948428556	4.17740329920595e-22	6.68135872914666e-21	TMPIT-like_protein
Zm00001d047418	-1.78309112808112	6.76773478100943	4.36067096446227e-22	6.96855226597883e-21	Cytochrome_P450_709B2
Zm00001d010314	-2.19472172361649	6.16551028377305	4.38154313400795e-22	6.99596305666856e-21	NA
Zm00001d033150	-1.60220447845482	7.97580986647187	4.57856130343222e-22	7.30433923293101e-21	NA
Zm00001d039387	-2.21671406132202	7.18995238526481	4.63371950858287e-22	7.38607035906231e-21	NA
Zm00001d038126	-2.22260926326967	6.15968072971991	4.91227272580168e-22	7.82344942418322e-21	NA
Zm00001d032420	-1.67591287980314	7.59068006471289	5.59778873736777e-22	8.90768260246619e-21	30S_ribosomal_protein_S5_chloroplastic
Zm00001d013141	-1.25084179352836	8.21680532094827	6.05598968070978e-22	9.62866524974389e-21	Actin-depolymerizing_factor_6
Zm00001d036877	-3.85289738505474	4.82113105628761	6.08300124240116e-22	9.65737464670998e-21	Phosphatidylcholine:diacylglycerol_cholinephosphotransferase_1
Zm00001d000350	-2.42035428330052	5.91156111201848	6.08431546406046e-22	9.65737464670998e-21	NA
Zm00001d004875	2.78488698212794	5.45093069159979	6.35559725080405e-22	1.00794627900821e-20	Two-component_response_regulator-like_APRR9
Zm00001d025011	-2.28623259372223	6.00667232673149	6.50157446243403e-22	1.03022842513835e-20	Polyketide_cyclase/dehydrase_and_lipid_transport_superfamily_protein
Zm00001d030617	-1.65881902534092	7.54505681148869	6.96671562317771e-22	1.10300466461574e-20	NA
Zm00001d025278	2.86101655979087	5.52703182179469	7.11307618572877e-22	1.12523002504098e-20	Protein_MEI2-like_1
Zm00001d027659	-1.73929062615542	6.87293556071868	7.2857215718302e-22	1.15157258020634e-20	NA
Zm00001d035212	-1.66651995656412	7.17700451249214	7.53268380181322e-22	1.18960746959114e-20	Chloroplast_stem-loop_binding_protein_of_41_kDa_b_chloroplastic
Zm00001d039142	-4.2713493952473	4.95478324699089	7.93947945739019e-22	1.25279923753399e-20	Solanesyl_diphosphate_synthase_2_chloroplastic
Zm00001d030725	1.60802320074354	7.26020563326709	8.3584648182128e-22	1.31780691337607e-20	Heat_shock_protein_70__
Zm00001d018983	-2.16166232922949	6.54762648162575	8.68771125890591e-22	1.36856918818058e-20	Serine/threonine-protein_kinase_WNK2
Zm00001d027861	2.07015469247792	6.30499845520672	8.75442772361253e-22	1.37772111516734e-20	Alanine--glyoxylate_aminotransferase_2_homolog_1_mitochondrial
Zm00001d023529	-1.90768323761742	9.6387416145009	8.76045751363781e-22	1.37772111516734e-20	NA
Zm00001d021773	2.74750558126946	8.42412071017063	8.81441204769721e-22	1.38504825568201e-20	NA
Zm00001d032019	-2.65932321129913	5.59062921849026	8.8586853280054e-22	1.38990655935248e-20	NA
Zm00001d000507	7.41734246804996	4.36274095611951	8.8601093341678e-22	1.38990655935248e-20	NA
Zm00001d013074	2.16356126041293	6.21026980688149	9.130507263934e-22	1.43113092606112e-20	NA
Zm00001d015268	-4.01040711020303	4.76177345483714	9.19326734819952e-22	1.43976823940287e-20	Protein_CHLOROPLAST_IMPORT_APPARATUS_2
Zm00001d048065	2.21379719742541	6.07760168975367	9.25257059627941e-22	1.44785025245773e-20	Tubulin_alpha-1_chain
Zm00001d049111	-6.30005193167683	4.56486947721073	1.06616561633132e-21	1.66695836056324e-20	Cysteine_proteinase_inhibitor_5
Zm00001d016019	-2.8585608864534	5.32810271782757	1.09022622852043e-21	1.70316155583394e-20	NA
Zm00001d020877	-1.24704186058694	10.0828995417449	1.12032010993409e-21	1.74872207035273e-20	Photosystem_I_reaction_center_subunit_V_chloroplastic
Zm00001d032608	2.07793928552575	8.37667870936583	1.16176278502269e-21	1.81190681786831e-20	NA
Zm00001d023677	1.26026587152242	9.69716779608269	1.18364649841793e-21	1.84450762127115e-20	NA
Zm00001d002934	-4.40290352810676	4.67876855160023	1.25799452342262e-21	1.95874329396159e-20	NA
Zm00001d025509	-1.08285191137279	10.3933535007188	1.33469162963757e-21	2.07644457087287e-20	RmlC-like_cupins_superfamily_protein
Zm00001d016567	-3.58268710504204	4.9036120347372	1.37143931443888e-21	2.1318514103538e-20	NA
Zm00001d028201	1.76254552116545	6.77184880351618	1.39661591750999e-21	2.16919478054875e-20	SecY_protein_transport_family_protein
Zm00001d028704	-1.96199048480208	6.50461735915848	1.43264307874254e-21	2.22331548416407e-20	Thioredoxin-like_protein_AAED1_chloroplastic
Zm00001d003504	-5.53586346750059	4.6483034606218	1.44651718518949e-21	2.24299602112358e-20	NA
Zm00001d045564	-4.61080721975635	4.60885883734739	1.50524720380457e-21	2.33214124022735e-20	Haloacid_dehalogenase-like_hydrolase_domain-containing_protein_Sgpp
Zm00001d038843	2.18891256910993	6.22991473366791	1.58358082325239e-21	2.45148738309088e-20	NA
Zm00001d029620	-2.11930077873817	6.1820949171963	1.58573183528559e-21	2.45279852712884e-20	UDP-glycosyltransferase_74B1
Zm00001d030074	-1.89080577996814	6.56253247316725	1.59921024478815e-21	2.47161425589321e-20	_fibrillin1
Zm00001d008730	-2.83824048037766	5.30761399818499	1.63177446102088e-21	2.51987240043856e-20	seed_gene_3
Zm00001d020025	-2.8527100868717	5.28239955669066	1.66300901460735e-21	2.5659997174528e-20	NA
Zm00001d021299	2.15019536247683	6.28125071451248	1.6660152977957e-21	2.56853128985569e-20	Phosphatase_DCR2__
Zm00001d047951	1.74980131676964	6.86400577018401	1.67653595502356e-21	2.58263429795563e-20	Senescence/dehydration-associated_protein-related
Zm00001d010426	-4.11310032401078	4.73590585066038	1.74221713548163e-21	2.68161719323028e-20	CER5__
Zm00001d042317	1.90665156238886	8.64133149476759	1.87642793474267e-21	2.88583262670277e-20	NA
Zm00001d015279	1.52801327261246	7.71981309251805	1.94738442640294e-21	2.99251255524615e-20	Probable_protein_phosphatase_2C_59
Zm00001d043988	4.06833393525182	8.52090403622613	2.05014242284146e-21	3.14784725152858e-20	NA
Zm00001d032950	-1.65380434812408	7.01434034927447	2.08770991366602e-21	3.20291482594977e-20	GDP-mannose_35-epimerase
Zm00001d011147	-2.1861370257221	6.1322759919553	2.10136985324907e-21	3.2212441377149e-20	Ascorbate_transporter_chloroplastic
Zm00001d031532	2.17823476647819	6.13189713000736	2.23142690086373e-21	3.41782643146139e-20	myosin_heavy_chain-related
Zm00001d033704	-1.81640877754035	6.80280477511703	2.28822273810551e-21	3.50196757372064e-20	DEAD-box_ATP-dependent_RNA_helicase_21
Zm00001d043970	-3.31461022512082	4.9880384570916	2.35027751686306e-21	3.59401380607132e-20	NA
Zm00001d002071	1.89046890081829	9.40841370216619	2.63412057930843e-21	4.024790737304e-20	DNA_topoisomerase_2
Zm00001d047208	2.26851364062403	6.07541691341063	2.66707754373089e-21	4.0718394090937e-20	WAT1-related_protein_
Zm00001d047913	-2.44492683793184	5.85635086818087	2.777557854875e-21	4.23707102127688e-20	NA
Zm00001d021060	-2.01900671816718	6.285092711327	2.95393471038951e-21	4.5024763344989e-20	NA
Zm00001d033652	1.79710937471183	6.70344632381714	3.18599270160561e-21	4.85225398578946e-20	Probable_LRR_receptor-like_serine/threonine-protein_kinase_
Zm00001d002111	2.24933998888177	6.00604745724333	3.26881610633973e-21	4.97436586926731e-20	NA
Zm00001d008440	-2.64320304375254	5.45443147554661	3.43004763444088e-21	5.21550250252212e-20	Putative_peptidyl-prolyl_cis-trans_isomerase_family_protein__
Zm00001d046925	-1.09943305228516	9.10983897942826	3.46218674445239e-21	5.26011877838489e-20	NA
Zm00001d015226	-3.85853620022529	4.78241721308466	4.03857602352305e-21	6.13087783909969e-20	NA
Zm00001d000888	8.04858090314936	5.68108326843612	4.14637830661842e-21	6.28945399751498e-20	NA
Zm00001d016535	-2.81852877537056	5.34369421173503	4.21122912592597e-21	6.38267595725556e-20	Ethylene-responsive_transcription_factor-like_protein_
Zm00001d000534	3.05583720529577	5.1747454105931	4.31392210839026e-21	6.53305643612821e-20	NA
Zm00001d049494	-2.49565132599812	5.71937453260518	4.35531463483492e-21	6.59043547599437e-20	NA
Zm00001d042035	1.83396075440036	6.62840872652655	4.38333865286067e-21	6.6275093827698e-20	Probable_sarcosine_oxidase
Zm00001d033699	4.31597947229467	6.41272440927716	4.59648349727779e-21	6.94419743777494e-20	NA
Zm00001d017199	-1.66251370506819	8.22621959999231	4.68087957537063e-21	7.06602439270836e-20	Temperature-induced_lipocalin-1
Zm00001d047452	-3.82029096810756	5.44926005244053	4.72830204148109e-21	7.13188717708243e-20	NA
Zm00001d032736	-2.07731680212399	6.19688477860532	5.14929431487887e-21	7.7606632026087e-20	NA
Zm00001d007943	2.78043891541359	5.3258332273352	5.47525638481847e-21	8.24532404660133e-20	PHD_finger_family_protein
Zm00001d051532	-4.67487197995935	4.58216947901918	5.59927526152729e-21	8.42534147152535e-20	Pentatricopeptide_repeat-containing_protein_
Zm00001d045877	-1.34639659288922	7.73284321268277	5.69218706166401e-21	8.55830107456741e-20	NA
Zm00001d027749	-2.4343079633205	5.76263636444963	6.69742077153979e-21	1.00616443523875e-19	Sulfate_transporter_3.1
Zm00001d034038	2.46592831209464	5.73656130922733	6.73525290485036e-21	1.01104047795156e-19	NA
Zm00001d053308	2.12715373940813	6.11002831643335	7.04640256132421e-21	1.05690419279065e-19	NA
ENSRNA049476276	-7.51530499500238	4.30807585483423	7.06158944359809e-21	1.05833813422021e-19	NA
Zm00001d014701	-2.5160789498087	5.67171355520241	7.87368410532328e-21	1.17910927019925e-19	Myb_family_transcription_factor_PHL6
Zm00001d037858	1.78168135484433	6.91582884368958	8.24645804283998e-21	1.23395090952886e-19	Protein_kinase_superfamily_protein
Zm00001d002881	5.81894678213418	4.41641752503459	8.31715834191698e-21	1.24354078897549e-19	Putative_pentatricopeptide_repeat-containing_protein_
Zm00001d022557	-1.86762124428082	6.94261174921401	8.72256419655764e-21	1.30208499978613e-19	NA
Zm00001d011760	-2.10291786874075	6.14738132884544	8.98314377700826e-21	1.33992031167128e-19	DNAJ_heat_shock_N-terminal_domain-containing_protein
Zm00001d033543	-6.39239733026765	4.53612636196771	9.46449746840768e-21	1.41060010208621e-19	Integral_membrane_HPP_family_protein
Zm00001d012083	-1.61169780976806	7.28215150571499	1.04495620890737e-20	1.55618221166578e-19	Thioredoxin_F-type_chloroplastic
Zm00001d047399	2.55212652354225	5.66179850374287	1.09885567237209e-20	1.63515635614293e-19	PLASMODESMATA_CALLOSE-BINDING_PROTEIN_5
Zm00001d021119	-2.57250624817172	5.99981755919649	1.13698602472769e-20	1.69055890427693e-19	Beta-glucosidase_11
Zm00001d021058	1.43594774917406	7.74595447085565	1.15123536001962e-20	1.71039382990592e-19	NA
Zm00001d006098	-3.91757316467088	4.6994210444135	1.18191217505272e-20	1.75458453832412e-19	Cyclopropane_fatty_acid_synthase__
Zm00001d014564	-1.3038227965176	9.89384148051661	1.18939875874977e-20	1.76430609253347e-19	NA
Zm00001d017746	-2.20328097071445	6.39440319742071	1.29981731085894e-20	1.92657713159541e-19	NA
Zm00001d012513	-1.71973362920949	6.75765094990293	1.37608921455411e-20	2.03802063279908e-19	Ubiquitin-conjugating_enzyme_E2_11
Zm00001d034890	-2.19762447305845	6.08261564451246	1.37944515300587e-20	2.04138346836251e-19	Outer_envelope_pore_protein_24A_chloroplastic
Zm00001d040818	-2.19163960411655	6.01837120114645	1.39166321017566e-20	2.05784538680771e-19	Acyltransferase-like_protein__chloroplastic
Zm00001d018734	4.79226310958078	5.16397351445314	1.39705536093969e-20	2.06419593746384e-19	Pathogenesis-related_protein_1
Zm00001d013655	-2.65836637284641	5.47570991197719	1.40241457518142e-20	2.07048789203982e-19	NA
Zm00001d037018	-1.88840632746245	6.55120169952187	1.40671771357265e-20	2.07521203722258e-19	DUF538_family_protein
Zm00001d033790	-6.74016367210275	4.29866187924123	1.41060671210425e-20	2.07931831096935e-19	Actin-1__
Zm00001d010172	1.67129907666744	7.87610455845998	1.42168115545751e-20	2.09400163296792e-19	Fructose-16-bisphosphatase_cytosolic
Zm00001d036340	-1.43202286167121	7.68992171891417	1.47509174044823e-20	2.1709703087708e-19	NA
Zm00001d048195	2.3270118203038	5.87269342626385	1.67293453726014e-20	2.45917699025603e-19	Calcium-dependent_lipid-binding_(CaLB_domain)_family_protein
Zm00001d050164	4.43365512520973	4.61860729925856	1.67353211097226e-20	2.45917699025603e-19	Wall-associated_receptor_kinase-like_20
Zm00001d023340	-2.18981130740706	6.02710858878955	1.77442516536784e-20	2.60539913625321e-19	Elongation_factor_P__
Zm00001d044970	-1.42741188582514	7.44505947094588	2.26468549581911e-20	3.32265752658827e-19	Probable_tyrosine-protein_phosphatase_
Zm00001d005895	-1.23617651064965	9.98576865160749	2.32901340564542e-20	3.41437358899335e-19	EF_hand_family_protein
Zm00001d022302	-1.73706792874189	6.69946542228219	2.75157466480056e-20	4.03071400858518e-19	Peptidase_C15_pyroglutamyl_peptidase_I-like
Zm00001d011069	-3.44662334870683	4.85039146296582	2.96401204794369e-20	4.33852938597455e-19	NAD(P)-binding_Rossmann-fold_superfamily_protein
Zm00001d000763	4.44388642768104	4.61508867811817	3.19219044128282e-20	4.66888880327283e-19	NA
Zm00001d008468	2.51629196303707	5.57226289964978	3.26494235074759e-20	4.77055352152324e-19	PR5-like_receptor_kinase
Zm00001d002159	2.17622702931514	7.77648674799466	3.26704694265283e-20	4.77055352152324e-19	Wound_induced_protein__
Zm00001d007018	-1.89661447820642	6.52759240739922	3.2693091016234e-20	4.77055352152324e-19	NA
Zm00001d016982	-2.24907842204034	5.89260403019177	3.35193562247572e-20	4.88733000954618e-19	Protein_NRT1/_PTR_FAMILY_6.4
Zm00001d020685	2.34679543812822	6.28646976349259	3.36428646137842e-20	4.90153865624065e-19	65-kDa_microtubule-associated_protein_6
Zm00001d021526	-1.13423691895347	8.75691020684459	3.39455362064884e-20	4.94180797606688e-19	NA
Zm00001d015589	3.17569007854908	5.01273206258414	3.47836405280849e-20	5.05990328455335e-19	Premnaspirodiene_oxygenase
Zm00001d038764	-2.94141664198481	5.27300380446728	3.63927399948261e-20	5.28988444020622e-19	UDP-glycosyltransferase_88A1
Zm00001d016651	2.37910765788893	5.83117726849921	3.75020720639345e-20	5.44692257490768e-19	NA
Zm00001d045570	-4.49798689409258	4.53599657020568	4.00511319396212e-20	5.81266775194703e-19	Glycerolphosphate_mutase__
Zm00001d042293	-2.8040257544721	5.16594331753564	4.16255832441203e-20	6.03651191394494e-19	L-type_lectin-domain_containing_receptor_kinase_IX.1
Zm00001d034839	1.72102499697416	8.16588799813158	4.62367276957116e-20	6.70005093396486e-19	Purple_acid_phosphatase_15
Zm00001d022083	2.40445015360145	5.75899360049721	4.69649664048142e-20	6.80033913093265e-19	Mitochondrial_import_inner_membrane_translocase_subunit_Tim17__
Zm00001d041191	-3.02385418939712	5.05051497392177	5.08156132647411e-20	7.35223746074242e-19	Metallo-hydrolase/oxidoreductase_superfamily_protein
Zm00001d024242	-1.76228994445784	6.68781360821387	5.20445016841673e-20	7.52425082380863e-19	V-type_proton_ATPase_subunit_D
Zm00001d031657	-4.82748475824738	4.8837250523922	5.45078609818856e-20	7.87433454077025e-19	Probable_inactive_purple_acid_phosphatase_27
Zm00001d012632	-3.07127387487565	5.01179065950673	6.25170531571816e-20	9.02443018291196e-19	Adhesive/proline-rich_protein%253B_Proline-rich_family_protein__
Zm00001d008721	-1.65893557145773	6.98350383954768	6.2656938827782e-20	9.03768682831098e-19	Adenine_nucleotide_alpha_hydrolases-like_superfamily_protein
Zm00001d012199	2.46451485785489	5.69083592833407	6.31660592559494e-20	9.10414106164867e-19	CLP_protease_regulatory_subunit_CLPX3_mitochondrial
Zm00001d018470	-5.72674086811021	4.35508579735923	6.36335421638573e-20	9.16449689555889e-19	Carboxyl-terminal-processing_peptidase_2_chloroplastic
Zm00001d049160	-1.8595440200296	6.44066621653754	6.54885173407787e-20	9.42443399129844e-19	NA
Zm00001d039852	-2.02664691632015	6.17389595144826	6.88325534261901e-20	9.8981001329756e-19	Inner_membrane_protein_ALBINO3_chloroplastic
Zm00001d031186	-2.34083644991558	5.78533486416712	7.32037214692692e-20	1.05186309940068e-18	Lactoylglutathione_lyase_/_glyoxalase_I_family_protein
Zm00001d041416	-3.17714807522582	4.96063801728438	7.46563415461502e-20	1.0719168917111e-18	NA
Zm00001d015215	-4.01638594103071	4.65840171103686	7.97689344217087e-20	1.14444995235539e-18	NA
Zm00001d034182	-7.85703571631237	4.60744231490075	8.0517890834536e-20	1.15431479322164e-18	NA
Zm00001d032346	1.96699177541198	6.25249427342884	8.73175013782308e-20	1.25084149537178e-18	UDP-glucose_4-epimerase_4
Zm00001d036750	-3.68365997154362	4.71527469392067	9.35449159053288e-20	1.33903068741501e-18	Heptahelical_transmembrane_protein_1
Zm00001d045657	-1.58678036097611	7.04860508157503	1.00150149432097e-19	1.43248985602153e-18	Nudix_hydrolase_4__
Zm00001d048461	-3.07523494512196	5.04236419028472	1.01750895344282e-19	1.45428008398981e-18	NA
Zm00001d031570	2.79779391787823	5.28455946752928	1.06090518938536e-19	1.51515305293464e-18	FK506-binding_protein_2-1
Zm00001d011050	1.75241152641891	6.57937081966323	1.10285861407657e-19	1.57387463370002e-18	Protein_transport_protein_Sec61_beta_subunit__
Zm00001d024966	-2.06902671840107	6.10694458617613	1.23598404530865e-19	1.7625188709788e-18	Multisynthetase_complex_auxiliary_component_p43__
Zm00001d016066	-5.58473506640387	4.33826439866773	1.25345169555492e-19	1.78607370770397e-18	F-box/kelch-repeat_protein_
Zm00001d015628	-2.91704388814024	5.07361614253193	1.2694786737521e-19	1.80734826366055e-18	Ribosome-like_protein__
Zm00001d028368	-2.63371472265771	5.31546969742816	1.27030379316244e-19	1.80734826366055e-18	Purple_acid_phosphatase_1__
Zm00001d040855	-2.09088544394897	6.04701090400853	1.31577303087868e-19	1.87062546770953e-18	Stress_regulated_protein
Zm00001d020497	-5.40544228073972	4.37093331113338	1.37207636497047e-19	1.94919821365028e-18	CBL-interacting_serine/threonine-protein_kinase_6
Zm00001d044194	1.86556479302289	6.49076499844795	1.41167218815237e-19	2.00393525939305e-18	NA
Zm00001d048524	-3.86537591926424	4.6444181752721	1.50565917006722e-19	2.13413288091894e-18	NA
Zm00001d024906	-3.85952531788977	4.64390384590525	1.50565917006722e-19	2.13413288091894e-18	Glyoxylate/hydroxypyruvate_reductase_HPR3
Zm00001d037221	2.32040663799004	5.79125700367748	1.52103088217512e-19	2.1542974294301e-18	NA
Zm00001d032127	-2.67792109788819	5.27257262186659	1.56654163725452e-19	2.21708665576525e-18	Peptidyl-prolyl_cis-trans_isomerase__
Zm00001d045574	-2.23715499823808	6.00122640315692	1.5762786644607e-19	2.22918987968731e-18	Sec14p-like_phosphatidylinositol_transfer_family_protein
Zm00001d047045	3.03620960610148	5.03077973415897	1.61930869923979e-19	2.28832286431263e-18	Plant_intracellular_Ras-group-related_LRR_protein_4
Zm00001d031473	-2.39244341376219	5.63914445521982	1.66991939724566e-19	2.35807161732684e-18	Aminoacylase-1__
Zm00001d050043	1.30540295113475	8.78949612542283	1.69854649763563e-19	2.3966962546158e-18	Putative_wound_responsive_protein%253B_Putative_wound_responsive_protein_isoform_1%253B_Putative_wound_responsive_protein_isoform_2%253B_Wound_responsive_protein__
Zm00001d045661	-1.70739718084067	6.72374858475818	1.72380037108926e-19	2.4305068350688e-18	NA
Zm00001d024965	-3.69669187944813	4.75186338188266	1.86641875521373e-19	2.62962324845057e-18	Phosphoglycerate_mutase-like_protein
Zm00001d042473	-1.61978575372626	6.80731620779145	1.9028979232618e-19	2.67901250289155e-18	Peptide_transporter_PTR2__
Zm00001d004854	6.77332723283417	4.29736270041113	1.9443990403411e-19	2.73539278607149e-18	Protein_translation_factor_SUI1_homolog
Zm00001d022433	1.86294961180576	6.40892594237285	1.99578969133588e-19	2.80559105413576e-18	Eukaryotic_translation_initiation_factor_2_subunit_beta
Zm00001d005687	2.48926207248297	5.49413897161511	2.13590003274519e-19	3.00030946347306e-18	NA
Zm00001d000349	-2.49991499795012	5.51681924059321	2.15700370618196e-19	3.02769273952063e-18	Preprotein_translocase_subunit_SCY1_chloroplastic
Zm00001d033386	1.65728059119641	6.74384941082116	2.20169940433308e-19	3.08812558509328e-18	RING/U-box_superfamily_protein
Zm00001d006193	-7.07736387337573	4.2175696030413	2.24645808787126e-19	3.14855664491584e-18	cytochrome_P450_family_78_subfamily_A_polypeptide_8
Zm00001d004309	-3.69231035165604	4.90097331930716	2.27082671487248e-19	3.18034100372572e-18	NA
Zm00001d023379	-1.83335995908175	6.43283881870244	2.28510722922127e-19	3.19795996089455e-18	_pyruvate_kinase2
Zm00001d039914	-7.3077676920986	6.14537211177171	2.31237916999536e-19	3.23372043185448e-18	Metallothionein-like_protein_type_2__
Zm00001d013781	-1.25172797138534	7.9655027085342	2.32722739236546e-19	3.25206686649346e-18	Chloroplast_post-illumination_chlorophyll_fluorescence_increase_protein__
Zm00001d040190	-1.50047326224316	7.06670484904087	2.38369291758529e-19	3.32849889286279e-18	hydroxyproline-rich_glycoprotein_family_protein
Zm00001d048611	-1.45380904442707	12.6721198938445	2.55649744603615e-19	3.56714840226216e-18	Metallothionein-like_protein_1B
Zm00001d046157	-4.40914685922822	4.49020563872734	2.85381577104838e-19	3.97905269367302e-18	NA
Zm00001d047760	-2.41761336197487	5.59853753960236	2.94209962447759e-19	4.09910754346659e-18	hydrolase_family_protein_/_HAD-superfamily_protein
Zm00001d028775	-2.55339915166519	5.3209242793706	3.02388877589655e-19	4.20994256001763e-18	Thioredoxin_superfamily_protein
Zm00001d039685	-4.69343453445875	4.42012697055927	3.07066195161561e-19	4.27189945620843e-18	Probable_galactinol--sucrose_galactosyltransferase_5
Zm00001d048693	-2.85552097859801	5.25894124486422	3.16432443845049e-19	4.39894888121325e-18	ATA15_protein__
Zm00001d018629	-2.48759586546735	5.45809843105156	3.31903091748726e-19	4.61060949239423e-18	Dirigent-like_protein_pDIR3__
Zm00001d001688	2.75186792763004	5.18751543640105	3.32210120990747e-19	4.61146875698522e-18	NA
Zm00001d018738	8.82326626032519	6.86496480513605	3.37473401756466e-19	4.68107464132549e-18	NA
Zm00001d040298	5.97015627268711	4.53101210000558	3.40829206776073e-19	4.72413894638994e-18	FPF1-like_protein_1
Zm00001d020108	-1.63822356394561	7.10225148797268	3.52755039717068e-19	4.88583913257609e-18	Galactose_mutarotase-like_superfamily_protein
Zm00001d011474	1.72014422954999	6.7550346491972	3.54243571414981e-19	4.90284572093038e-18	Ran_GTP_binding_protein__
Zm00001d045373	-1.79333606156776	6.55105667088144	3.55688349776191e-19	4.91922218451499e-18	DUF1995_domain_protein
Zm00001d039468	1.6983168155382	6.82602012517298	3.89733685023701e-19	5.3821592375997e-18	Grx_A2-glutaredoxin_subgroup_III__
Zm00001d023374	-2.9249131376679	5.04201979283448	3.98855226080868e-19	5.50408506775866e-18	CAAX_amino_terminal_protease_family_protein
Zm00001d023510	1.58763943809964	6.84706049974738	4.09328909901449e-19	5.6444776146161e-18	Serine/threonine-protein_kinase_STY46
Zm00001d004248	-1.34375975173286	7.98827129608812	4.35276132242137e-19	5.9978818837673e-18	UDP-glycosyltransferase_85A7
Zm00001d036345	-1.34312187192332	7.75024952330638	4.53169640328616e-19	6.2398739128411e-18	NA
Zm00001d036787	5.93655722455221	4.30437020920958	4.86086071509609e-19	6.68821720484582e-18	TMV_response_protein%253B_TMV_response-related_protein__
Zm00001d027478	-2.5811231753994	5.30042432083455	4.91653580653017e-19	6.75987733808669e-18	NA
Zm00001d030014	1.92935168648618	6.27991911961531	4.92878159678078e-19	6.77176428443022e-18	Tobamovirus_multiplication_protein_2A
Zm00001d024281	-4.01734921504853	4.98572368737798	5.22722384827201e-19	7.17655863957287e-18	NA
Zm00001d006886	-2.35810874770641	5.62019805239984	5.37421527872383e-19	7.372984330964e-18	Amidase_1
Zm00001d011418	1.96617405631503	6.17697621963426	5.38337931019286e-19	7.38017357473888e-18	cytochrome_P450_family_72_subfamily_A_polypeptide_8
Zm00001d046440	-4.38128304916015	4.48040932220309	5.48658302208829e-19	7.51617917425044e-18	FscO__
Zm00001d008017	1.63476244740304	8.59827644110018	6.04167896656172e-19	8.27059240771903e-18	NA
Zm00001d032781	3.85763282992839	4.66689174508302	6.11495859466932e-19	8.36481863324619e-18	NA
Zm00001d021224	1.61526202682446	6.80595787458344	6.16483558780876e-19	8.42691806475981e-18	F-box_protein_PP2-A13
Zm00001d028307	2.74094209333033	5.15844570747185	6.25397120568396e-19	8.5425522445686e-18	Probable_inactive_poly_[ADP-ribose]_polymerase_SRO1
Zm00001d024702	-3.49628120666654	4.76756141398309	6.28584694140264e-19	8.57986176493775e-18	NA
Zm00001d033174	2.05375384656059	6.32095899400751	6.3430463412158e-19	8.65165762378013e-18	NA
Zm00001d007753	2.72757299952938	8.10093632031989	6.70293287948824e-19	9.13590322683292e-18	Eukaryotic_aspartyl_protease_family_protein
Zm00001d051511	2.61367289141955	5.22524681767567	6.79499525631789e-19	9.25467529153391e-18	NA
Zm00001d032239	1.85519895690335	6.49301307347489	6.84381248533593e-19	9.31441888832731e-18	NA
Zm00001d011845	-2.14544742502142	5.87982849689064	7.03802939497286e-19	9.57182175633005e-18	NADPH:quinone_oxidoreductase
Zm00001d044686	-3.67711984509721	6.56317089646387	7.95804612190480e-19	1.08152376811349e-17	NA
Zm00001d048950	4.4919586551477	7.28080729782375	8.01043294112137e-19	1.08785727934695e-17	NA
Zm00001d013869	-2.45534574022391	5.65920872297421	8.5538380463793e-19	1.16081630457683e-17	Auxin-responsive_protein_SAUR32
Zm00001d011067	1.56535350305844	6.87749168467599	8.59837189347203e-19	1.16601857926687e-17	NA
Zm00001d053801	-1.97226066411337	6.11743873913781	8.8185783827589e-19	1.19501902594605e-17	Phosphatase_IMPL1_chloroplastic
Zm00001d042303	2.05050205679194	5.9933537519621	8.92647563537178e-19	1.20876947606701e-17	NA
Zm00001d042811	2.96214736556189	4.99795782431131	9.14486248217109e-19	1.23745121170616e-17	Nematode_resistance_protein-like_HSPRO2
Zm00001d038403	1.50270827097691	8.31571129641209	9.34220070384696e-19	1.26324552867475e-17	NA
Zm00001d000197	-2.46742896146494	5.39635332542617	9.45974857981623e-19	1.27822134366209e-17	DUF3511_domain_protein
Zm00001d013230	-1.77166660228527	6.57736209606316	1.0350317012482e-18	1.39755285490147e-17	NA
Zm00001d021459	1.25996039776	7.85076996131756	1.0537026211801e-18	1.42174265435986e-17	Auxin-responsive_protein_SAUR61
Zm00001d014949	3.48765694603264	6.96392512257009	1.07283551655967e-18	1.44652066171834e-17	RING-H2_finger_protein_ATL79
Zm00001d021360	-3.34771542417598	4.7730924486764	1.15504293587125e-18	1.55624660320934e-17	CDGSH_iron-sulfur_domain-containing_protein_NEET
Zm00001d000930	4.84098100255996	4.38415826634196	1.16034361570155e-18	1.56226936776883e-17	NA
Zm00001d029424	-3.47218919595058	4.71370729869856	1.18779282593093e-18	1.59808263683368e-17	NA
Zm00001d015374	-2.84635346115452	5.03665029757549	1.24810369676982e-18	1.6780259065435e-17	plant/F14G9-20_protein
Zm00001d053554	4.68450618565121	5.21243780617599	1.27844036100025e-18	1.71758462500383e-17	Peroxidase_52
Zm00001d021246	1.84237143340555	6.56535048564909	1.41825351840519e-18	1.90406355657982e-17	Ras-related_protein_RABA3
Zm00001d026017	1.65049794204125	7.30443065727891	1.43018145847095e-18	1.9187077783438e-17	NA
Zm00001d029672	4.07567374393208	4.53147822750868	1.52026152338642e-18	2.03810399097471e-17	Chaperone_protein_ClpC1_chloroplastic
Zm00001d054044	1.5406643249818	9.0928007138384	1.53685680288538e-18	2.05888458728427e-17	NA
Zm00001d052111	2.42201005042178	5.51271066941847	1.56184206222407e-18	2.09086742693043e-17	DENN_(AEX-3)_domain-containing_protein
Zm00001d051272	-1.15750997520338	8.16581908630648	1.61426065161023e-18	2.1595041675773e-17	Ascorbate-specific_transmembrane_electron_transporter_1__
Zm00001d034318	-2.92472868246852	4.98162132269022	1.62525775197997e-18	2.1726704375971e-17	GTP-binding_protein-related
Zm00001d022380	3.00073885867786	5.00567332765426	1.70777088538654e-18	2.28043168265697e-17	Glycosyltransferase_family_61_protein
Zm00001d014200	2.29759439766074	5.6588559534762	1.70829296659242e-18	2.28043168265697e-17	Expressed_protein%3B__protein
Zm00001d051529	-6.87956858402518	4.1495333883012	1.79122434463916e-18	2.38774902185103e-17	Putative_AMP-dependent_synthetase_and_ligase_superfamily_protein__
Zm00001d048829	-6.23667428946663	4.15472718388812	1.79122434463916e-18	2.38774902185103e-17	Remorin_family_protein
Zm00001d021197	-5.67809008655552	4.27041145896902	1.88358445932652e-18	2.50908924188898e-17	Alpha-L-fucosidase_1
Zm00001d019976	-1.81276359483168	6.47628808782963	1.88571967916721e-18	2.51015579939534e-17	phosphoglucosamine_mutase_family_protein
Zm00001d017378	2.02249606146039	6.05715569302002	1.89903867425996e-18	2.52609748402798e-17	E3_ubiquitin-protein_ligase_RMA1
Zm00001d000403	2.21619810762364	5.8059031813389	1.95271917805866e-18	2.59566749258695e-17	Protein_binding_protein__
Zm00001d042441	1.78354739885012	6.40288893586386	1.98165468273545e-18	2.63226998076067e-17	NA
Zm00001d028568	1.79910878567298	6.39130076671238	2.00055197409354e-18	2.65549626540053e-17	Serine/threonine-protein_phosphatase__
Zm00001d030086	-5.87486298776608	4.47140359588836	2.02119148752775e-18	2.68100075380179e-17	Tetratricopeptide_repeat_(TPR)-like_superfamily_protein
Zm00001d032495	-4.48622176300908	4.43830963767616	2.02502564940353e-18	2.68419361801487e-17	Plant_invertase/pectin_methylesterase_inhibitor_superfamily_protein
Zm00001d002089	-2.37535971747329	5.49813816534776	2.19407789199425e-18	2.90622613172675e-17	Tetratricopeptide_repeat_(TPR)-like_superfamily_protein
Zm00001d035214	5.02068997627156	4.35532221674098	2.25439631456716e-18	2.98192266390251e-17	NA
Zm00001d015618	-4.61378671003821	4.36219205062216	2.25439631456716e-18	2.98192266390251e-17	NA
Zm00001d011055	-1.34150884424372	7.53567587110381	2.25969784868859e-18	2.98683463358987e-17	NA
Zm00001d003214	2.237041709632	5.76453174924567	2.37398167253682e-18	3.13568969654109e-17	_protoporphyrinogen_IX_oxidase2
Zm00001d006342	1.78149305815897	6.61489422455189	2.52478097684429e-18	3.33253371182205e-17	Mo-molybdopterin_cofactor_sulfurase__
Zm00001d020500	1.69362041623859	6.56911132939621	2.60568588686497e-18	3.43691064839013e-17	NA
Zm00001d038476	-8.21361814292365	4.96154601459487	2.62487833486221e-18	3.45979934130507e-17	NA
Zm00001d026360	-2.1970680065267	5.78298691322619	2.66878142253227e-18	3.51520376585501e-17	Cyclin-dependent_protein_kinase__
Zm00001d050310	-1.37579389784771	7.3059963519675	2.73279892078188e-18	3.59700594128666e-17	NA
Zm00001d005391	1.45872548475896	7.24429889980905	2.76222270874131e-18	3.63319209291716e-17	Cysteine_proteinases_superfamily_protein
Zm00001d050120	7.83205966264117	4.75993455440102	2.77584204811599e-18	3.64855437337621e-17	NA
Zm00001d039437	2.60884919368944	5.27745347372927	2.81035822210515e-18	3.69134272343406e-17	NA
Zm00001d029997	-2.20336259980341	5.87637588226052	2.9362070680499e-18	3.85395106370904e-17	chloroplast_chaperonin_10
Zm00001d017279	-4.37373401751151	5.2770259325834	3.02678652145997e-18	3.97007166542124e-17	NA
Zm00001d028616	3.22034085017421	4.84904258245025	3.05986398231354e-18	4.01066074169585e-17	Putative_E3_ubiquitin-protein_ligase_XBAT31
Zm00001d022542	2.47489825308593	5.35921752233695	3.19657029476067e-18	4.18692831992711e-17	NA
Zm00001d017079	1.7005108388516	6.60122217548252	3.30018023393167e-18	4.31963048156025e-17	BTB/POZ_domain-containing_protein_
Zm00001d015464	1.42488851982973	7.22457789666721	3.45580049467085e-18	4.52017743423254e-17	Calmodulin_binding_protein__
Zm00001d032098	-1.88194005862223	6.19265497756862	3.47749201746307e-18	4.54538897543175e-17	DUF581_family_protein
Zm00001d002971	-1.88900691052483	6.19190597867962	3.54645575476505e-18	4.63231154801221e-17	NA
Zm00001d035558	7.30565934427143	4.13825222118717	3.57862532884913e-18	4.67108700973791e-17	Expressed_protein%3B_Mannose-specific_jacalin-related_lectin%3B__protein
Zm00001d036224	-1.40064066322519	7.49192974611097	3.58369446046482e-18	4.67445971614998e-17	NA
Zm00001d007827	-9.67062470250186	7.34480657748975	3.69386455487579e-18	4.81482317482042e-17	NA
Zm00001d038717	5.8929915460445	4.25165286016789	3.70671421761635e-18	4.82822629633974e-17	NA
Zm00001d018981	1.63613682690799	7.64055256674273	3.82817927139672e-18	4.98299127444297e-17	NA
Zm00001d031328	2.39298478260209	5.45537929065389	4.0740048237501e-18	5.2970294785737e-17	CBF1-interacting_co-repressor_CIR_N-terminal%3BPre-mRNA_splicing_factor
Zm00001d047793	2.12766388220302	5.85031116872595	4.07507132516144e-18	5.2970294785737e-17	ADP-ribosylation_factor_GTPase-activating_protein_AGD7
Zm00001d002500	1.56762604265109	7.55883609818744	4.23071477558854e-18	5.49554656174343e-17	OSJNBa0086O06.9_protein%3B__protein
Zm00001d016691	-1.27962530495476	10.2347395481264	4.24208755800696e-18	5.50651655476555e-17	Copper_transport_protein_CCH
Zm00001d031727	1.93318644201322	8.24666838956739	4.34681308305574e-18	5.63856601925486e-17	NA
Zm00001d006480	2.27472595134708	5.7179068332769	4.37210137407684e-18	5.66746069917377e-17	Serine/arginine-rich_splicing_factor_SR45a
Zm00001d048181	-4.98481954987895	4.33233037586392	4.37836549197215e-18	5.6716719379135e-17	Chloroplast_30S_ribosomal_protein_S10__
Zm00001d039786	-1.68318484328667	7.96329544535226	5.06553993214642e-18	6.55731180892925e-17	NA
Zm00001d039175	-6.45673225543406	4.17192927337594	5.4040693229767e-18	6.99072488967461e-17	alpha/beta-Hydrolases_superfamily_protein
Zm00001d012304	4.19636622909631	4.49595080967565	5.48509689791006e-18	7.09066581118834e-17	Putative_cytochrome_P450_superfamily_protein__
Zm00001d049650	-1.08247490575076	10.0766507335477	5.96326097747728e-18	7.70350108003916e-17	Photosystem_II_core_complex_protein_psbY__
Zm00001d021703	-1.19279075409733	11.0833530725241	6.05833406387187e-18	7.82094752281167e-17	NA
Zm00001d053220	1.43547550380741	7.38536662397051	6.06723152075787e-18	7.82706156885698e-17	NA
Zm00001d010401	2.46393146940318	5.33892729978264	6.15886339519406e-18	7.93982601783448e-17	NA
Zm00001d014957	1.66866646311561	7.70714965379783	6.27643500675673e-18	8.08585383849913e-17	Translationally-controlled_tumor_protein_homolog__
Zm00001d020437	-2.76388083040212	5.07001239864985	6.4493900197256e-18	8.30298267494995e-17	[Fructose-bisphosphate_aldolase]-lysine_N-methyltransferase_chloroplastic
Zm00001d030623	-2.00960671336277	6.02857117816208	6.53080060329877e-18	8.40204025632329e-17	Solute_carrier_family_40_member_3_chloroplastic
Zm00001d046766	-3.87383758772157	4.55982741301956	6.71646441710777e-18	8.63499516209023e-17	Putative_glycosyl_hydrolase_of_unknown_function_(DUF1680)
Zm00001d033077	-2.83371756609976	4.99186921768467	6.85450524394955e-18	8.80644734518081e-17	Membrane_metalloprotease_ARASP_chloroplastic
Zm00001d044327	-2.07417584936967	5.88916054182615	7.08348536258139e-18	9.09442158257975e-17	Cytokinin_riboside_5'-monophosphate_phosphoribohydrolase_LOG7
Zm00001d043650	-6.87443494242499	4.11575617010921	7.14974129322955e-18	9.17322537410331e-17	Tryptophan_aminotransferase-related_protein_4
Zm00001d039840	-6.01969334208309	4.21462504709006	7.29291652885494e-18	9.34417350076516e-17	NA
Zm00001d026096	-5.42929730161573	4.23568502719878	7.29291652885494e-18	9.34417350076516e-17	NA
Zm00001d009481	1.77861841245153	6.65878758323812	7.30820649515441e-18	9.35738978675012e-17	NA
Zm00001d010128	-1.33973120488403	7.40368753857697	7.32629797725884e-18	9.37417269756881e-17	NA
Zm00001d017287	4.37537715204141	4.41635726311563	7.45915261538302e-18	9.53119575697956e-17	NA
Zm00001d004524	4.29791313370194	4.41469239582294	7.45915261538302e-18	9.53119575697956e-17	NA
Zm00001d043047	-7.83953383514778	4.58775161360116	7.63043679475411e-18	9.74344098252071e-17	NA
Zm00001d035032	2.43983874415438	5.36374968909443	7.82162729078522e-18	9.98079970911663e-17	GroES-like_zinc-binding_alcohol_dehydrogenase_family_protein
Zm00001d053149	-2.0857731472431	5.92373672719198	8.72669587276721e-18	1.11281642488731e-16	Digalactosyldiacylglycerol_synthase_1_chloroplastic
Zm00001d041994	2.78360055322486	5.0253454637953	8.89849740082521e-18	1.13395553937752e-16	Leucine-rich_repeat_(LRR)_family_protein
Zm00001d018034	-1.31504445516335	9.03845202396915	9.43404984803288e-18	1.20138824368077e-16	NA
Zm00001d018364	-2.03593011415761	5.91355595714768	9.96600453888303e-18	1.26827184960657e-16	Snf1-related_kinase_interacting_protein_SKI1
Zm00001d008431	5.3309877711256	4.44277223347541	1.03024430543714e-17	1.31020048282401e-16	Paired_amphipathic_helix_protein_Sin3-like_5
Zm00001d045539	1.25169697352257	7.89315257467966	1.04546507781362e-17	1.328658962743e-16	Acyl-CoA-binding_protein__
Zm00001d029342	2.72566159769779	5.06647296098399	1.12333383110097e-17	1.42665672040366e-16	tRNA_pseudouridine_synthase__
Zm00001d051052	2.21976248006824	5.70219169628106	1.13602251171616e-17	1.44179807171857e-16	Splicing_factor%252C_arginine/serine-rich_7__
Zm00001d007835	2.27149750780688	5.62476166654969	1.16106033905133e-17	1.4725815183558e-16	FRIGIDA-like_protein_4a
Zm00001d023995	2.42215664985848	5.98811731848742	1.16260947368191e-17	1.4735526678223e-16	Sec14p-like_phosphatidylinositol_transfer_family_protein
Zm00001d041769	-2.36853621973572	5.52281721757521	1.16442219233876e-17	1.47485636469358e-16	Serine_carboxypeptidase-like_20
Zm00001d013039	-1.31328283115202	9.44772465833708	1.16765126701707e-17	1.4779510552708e-16	_photosystem_I_subunit_d1
Zm00001d001857	-1.52019995244994	8.40594511905182	1.1825269624317e-17	1.49577334474633e-16	light_harvesting_complex_photosystem_II_subunit_6
Zm00001d045125	-2.10492892768195	5.81758129191985	1.20953023557656e-17	1.52890149199996e-16	RING/U-box_superfamily_protein
Zm00001d030158	3.83674391474712	4.55068954821828	1.26178903896135e-17	1.59388784646232e-16	Protein_NRT1/_PTR_FAMILY_8.3
Zm00001d012469	-2.04181887114419	7.600388314474	1.27541920540967e-17	1.61002414996983e-16	NA
Zm00001d008923	3.3357419237411	4.72285020816031	1.30537613556991e-17	1.64673505928467e-16	NA
Zm00001d047159	2.49823169283013	5.20081113788551	1.33025086457356e-17	1.67698984663299e-16	Cyclin-dependent_protein_kinase_inhibitor_SMR1
Zm00001d025050	3.55859358955248	4.60818041474612	1.37694004770688e-17	1.73468622621023e-16	NA
Zm00001d009554	2.44482592665811	6.2865316306934	1.40973019144564e-17	1.7748069056828e-16	NA
Zm00001d040323	1.31119779264393	8.0164016552958	1.42583820153691e-17	1.79388566773965e-16	NA
Zm00001d000126	-2.73722478640388	5.32779067186081	1.45613303492171e-17	1.83077581910712e-16	OSJNBb0118P14.9_protein%3B_Os04g0403901_protein
Zm00001d009800	-1.97799915380184	6.00765294895787	1.56402974162998e-17	1.96511926588633e-16	Protein_apaG
Zm00001d004753	-5.00822298362127	4.29410958458587	1.64956794918649e-17	2.07120985021687e-16	Dirigent_protein_11
Zm00001d041548	1.8834841644386	6.12324815766961	1.68024505557575e-17	2.10832083057534e-16	U-box_domain-containing_protein_13
Zm00001d028692	-2.87260870905208	4.93944580686112	1.76997374887012e-17	2.2194290828332e-16	NA
Zm00001d024853	-1.79647481536915	6.40222452328124	1.77179627498694e-17	2.2202295202682e-16	NA
Zm00001d018869	2.3896533471469	5.29853150748342	1.77297290629105e-17	2.2202295202682e-16	NA
Zm00001d031934	-6.97572490256494	4.15110255613135	1.8019821642438e-17	2.25505539103537e-16	Chlorophyllase-1
Zm00001d005495	1.73946277020967	6.38021502628237	1.80327685653771e-17	2.25517515921661e-16	Ras-related_protein_RABA2a
Zm00001d029331	2.39448855230161	5.35007269159581	1.88063354746089e-17	2.35035457768716e-16	Probable_apyrase_5
Zm00001d033469	-1.57666345851334	6.6903310263199	1.89846288074013e-17	2.37106164168931e-16	Ferredoxin%253B_Putative_ferredoxin__
Zm00001d021418	-1.77583244386703	6.2678968476455	1.9136476694002e-17	2.3884405450397e-16	NA
Zm00001d045139	2.36185937171844	5.42614950544782	2.00276580230426e-17	2.49801206734355e-16	NA
Zm00001d015579	-2.76614324976882	4.97468248277578	2.12199220115878e-17	2.64496695239202e-16	NA
Zm00001d014991	-2.11880117315359	5.81418358119832	2.14820270488223e-17	2.67586388583642e-16	Nucleic_acid-binding_OB-fold-like_protein
Zm00001d045621	1.76412993280743	6.32196747790398	2.19689400701576e-17	2.73470412825674e-16	BTB/POZ_domain-containing_protein_
Zm00001d014744	-1.87552537256874	6.13880366777071	2.21039728419769e-17	2.74969328825888e-16	Uncharacterised_protein_family_(UPF0114)
Zm00001d046909	1.66584498779986	6.50078182214008	2.36415271158086e-17	2.93901839736447e-16	Homogentisate_phytyltransferase_1_chloroplastic
Zm00001d027129	-3.70956210172362	4.52758395301298	2.36870310714121e-17	2.94273030001447e-16	NA
Zm00001d010308	2.17812148100858	5.81269933542558	2.37809856561436e-17	2.95245253601588e-16	Gibberellin_receptor_GID1A
Zm00001d013411	1.29181661943078	7.5913125161872	2.52097659791933e-17	3.12777366954253e-16	UV-B-induced_protein__chloroplastic
Zm00001d015658	3.50055303379409	4.64986750951544	2.55375282625637e-17	3.16635048840185e-16	Transmembrane_amino_acid_transporter_family_protein
Zm00001d043405	-2.22437680357264	5.62864327880544	2.62641968579771e-17	3.25430354875949e-16	Pentatricopeptide_repeat-containing_protein_
Zm00001d003884	3.02266984843731	4.85212692572836	2.64112329596551e-17	3.27036787846052e-16	NA
Zm00001d031441	1.5528945771178	6.77650847999547	2.67365284565334e-17	3.30846949828248e-16	NA
Zm00001d040292	1.78702704301571	9.20390263142551	2.70328478289526e-17	3.34293776998533e-16	Protein_induced_upon_tuberization__
Zm00001d003767	-1.3179858494998	10.9283335604162	2.77680837056327e-17	3.43160240748519e-16	Photosystem_I_subunit_O
Zm00001d025322	-5.94600675792129	4.18971630845084	2.82122296147204e-17	3.48191487416848e-16	NA
Zm00001d037916	5.28915733220029	4.20142802630271	2.82122296147204e-17	3.48191487416848e-16	NA
Zm00001d021595	-1.75523696180811	6.34343622520649	2.92446643175612e-17	3.60696977802628e-16	Peptidase_S16%252C_lon__
Zm00001d034368	-1.98365688245934	6.05658973364441	2.96553628980929e-17	3.65522752785209e-16	NA
Zm00001d053434	1.83635067823871	6.28519367771766	2.96990095120931e-17	3.65821001907635e-16	Putative_RING_zinc_finger_domain_superfamily_protein__
Zm00001d006626	-2.41137396646791	5.31027349825371	3.11916383954818e-17	3.8395518755276e-16	Remorin_family_protein
Zm00001d015366	-1.97509018535449	6.03413967825425	3.13226645404064e-17	3.85315891000983e-16	NA
Zm00001d004689	-4.81574947170775	4.27930309491015	3.19989942351036e-17	3.93121543153535e-16	NA
Zm00001d032828	-4.78652843917734	4.28805325034374	3.19989942351036e-17	3.93121543153535e-16	Citrate_transporter_family_protein__
Zm00001d037551	-1.90364553538431	6.09629476611101	3.32922253457963e-17	4.08742471624727e-16	Probable_GTP_diphosphokinase_CRSH_chloroplastic
Zm00001d002079	1.62895274782475	6.59098316014906	3.48849833834654e-17	4.28018038134116e-16	NA
Zm00001d018966	5.12543504810474	5.14670068495702	3.68377093935103e-17	4.51682187733074e-16	Acidic_endochitinase
Zm00001d052939	4.22225966485524	4.43371206574537	3.74122589939162e-17	4.58428129913074e-16	OSJNBb0045P24.5_protein
Zm00001d050266	-3.17841442949264	4.7488820243254	3.84414952635505e-17	4.70733127872475e-16	Cleavage_and_polyadenylation_specificity_factor_5__
Zm00001d031992	-2.48922946169187	5.17678900568262	3.8664089234869e-17	4.73150848678368e-16	NA
Zm00001d038173	-1.94994361861646	6.08549535999816	4.30201637722635e-17	5.26115904026335e-16	NA
Zm00001d052779	3.28211875526536	4.69816882627948	4.36420766155824e-17	5.33374801210194e-16	Exocyst_complex_component_EXO70A1
Zm00001d027879	-3.83508411670068	4.49833931719989	4.44328408972125e-17	5.42334396129572e-16	Os03g0176600_protein
Zm00001d016274	-3.79298908696384	4.50495858079904	4.44328408972125e-17	5.42334396129572e-16	Monosaccharide-sensing_protein_2
Zm00001d007962	1.67271445221402	6.53259314216925	4.87105328255032e-17	5.9416109722107e-16	NA
Zm00001d001995	-2.25623941964554	5.60447497178545	5.36469111930439e-17	6.53949936895633e-16	P-loop_containing_nucleoside_triphosphate_hydrolases_superfamily_protein
Zm00001d024815	2.2132248211129	5.60762366934884	5.45091331756343e-17	6.64029977914835e-16	NA
Zm00001d024800	-5.20845402091904	4.1768406872094	5.54695709827856e-17	6.74855860682545e-16	NA
Zm00001d012321	5.05378219754164	4.18614143734739	5.54695709827856e-17	6.74855860682545e-16	Nematode_resistance_protein-like_HSPRO2
Zm00001d013133	-6.16726760096494	4.05649207665602	5.70242663494085e-17	6.93322188601179e-16	Verprolin__
Zm00001d013885	-3.15925148644218	4.78036774390278	5.83883093259419e-17	7.08990129187631e-16	Probable_plastid-lipid-associated_protein_10_chloroplastic
Zm00001d017418	-3.08776800133558	4.77804501124186	5.83883093259419e-17	7.08990129187631e-16	Aldehyde_dehydrogenase__
Zm00001d039667	-2.00250577245094	6.07918115590804	5.97682185495108e-17	7.25277692063064e-16	Thiol-disulphide_oxidoreductase_DCC__
Zm00001d043298	-4.66084702416318	4.27602213167868	6.20468664829004e-17	7.52443269939958e-16	P-loop_containing_nucleoside_triphosphate_hydrolases_superfamily_protein
Zm00001d002024	1.41925166574059	7.00155828759211	6.21570181434554e-17	7.53293398363564e-16	NADPH--cytochrome_P450_reductase_2
Zm00001d028974	1.18155379636814	7.97958855905772	6.30587873246997e-17	7.63730026265471e-16	NA
Zm00001d053433	2.31924657645422	5.38841376202719	6.4106020455782e-17	7.75913860201289e-16	Putative_RING_zinc_finger_domain_superfamily_protein__
Zm00001d007918	-2.94854828198567	4.86767098222331	6.5832954300674e-17	7.96303561055548e-16	NA
Zm00001d005791	1.40440969814248	7.90357316574731	6.75091470172893e-17	8.16053692961565e-16	NA
Zm00001d013534	-1.86379384887739	6.08373842075006	6.85494696265944e-17	8.28096964808358e-16	2Fe-2S_ferredoxin-like_superfamily_protein
Zm00001d045026	4.29418378998889	4.41991786130617	6.87762950684794e-17	8.30303808692573e-16	NA
Zm00001d028221	-3.23060769309789	4.71791450875307	6.96666971289313e-17	8.40513730787728e-16	NA
Zm00001d018639	-1.24348809137955	7.67159281081952	7.29626251147863e-17	8.79714112682061e-16	Pentatricopeptide_repeat-containing_protein_ELI1_chloroplastic
Zm00001d025770	-1.83161426027249	6.16869665884574	7.60687293774689e-17	9.16577021691744e-16	NA
Zm00001d023238	1.8678003334226	6.08604204417583	7.61584848499101e-17	9.17071025314955e-16	Long_chain_acyl-CoA_synthetase_6_peroxisomal
Zm00001d043586	3.64625525835323	4.58116368056832	7.6751290649783e-17	9.2361805875353e-16	NA
Zm00001d042884	1.87418858720868	6.04307459325192	8.32183611989597e-17	1.00080188989209e-15	Acyl-coenzyme_A_oxidase__
Zm00001d042114	3.37679117062723	4.82368775886845	8.42304356982182e-17	1.01232604795386e-15	NA
Zm00001d032603	2.55478555458912	5.0918203261024	8.45049204276075e-17	1.01497640378216e-15	NA
Zm00001d047463	-3.52213286649977	4.55134995699181	8.83528570367692e-17	1.06051620166215e-15	NAD(P)-binding_Rossmann-fold_superfamily_protein
Zm00001d038491	-1.73001317622485	6.40392355155898	8.97580526010566e-17	1.07669592562071e-15	Acetyltransferase_NSI
Zm00001d034407	2.42899668783059	5.20197092687706	9.00355645609283e-17	1.07933647790089e-15	NA
Zm00001d033488	2.08381255470905	5.77382472889493	1.019771975172e-16	1.22171280770765e-15	Membrin-11
Zm00001d040274	2.01899712735396	5.86418158214138	1.02659769082749e-16	1.22910731806329e-15	Importin_subunit_alpha__
Zm00001d004448	-6.75136319407462	4.03460125683341	1.13937109588095e-16	1.36152674348315e-15	Probable_pectate_lyase_8
Zm00001d013536	-6.62966999657385	4.03883859882746	1.13937109588095e-16	1.36152674348315e-15	HPP__
Zm00001d022512	-6.29770062319933	4.02495405758562	1.13937109588095e-16	1.36152674348315e-15	Tryptophan/tyrosine_permease
Zm00001d045138	-2.26982377716475	5.49363920479991	1.22927772796077e-16	1.46712700577589e-15	Heparanase-like_protein_3
Zm00001d015651	-2.62199254508609	5.04525497893302	1.23008096555297e-16	1.46712700577589e-15	NA
Zm00001d001788	-2.56526698766209	5.05296175420277	1.23008096555297e-16	1.46712700577589e-15	K(+)_efflux_antiporter_2_chloroplastic
Zm00001d000112	2.2036570967882	5.46944711772255	1.33124810874065e-16	1.58678362974036e-15	NA
Zm00001d045190	-4.05801592704918	4.41329753232647	1.34101093633912e-16	1.5974081508298e-15	Putative_WAK_family_receptor-like_protein_kinase__
Zm00001d011073	1.4655519436189	11.074350562464	1.36890429522588e-16	1.62960258790529e-15	AT5g02160
Zm00001d013348	-2.05093006109669	5.81623790668867	1.38427661418816e-16	1.64686014144624e-15	Thioredoxin_superfamily_protein
Zm00001d023936	3.20625093426652	4.80362298112625	1.39092925679858e-16	1.65372872257424e-15	CASP-like_protein_8__
Zm00001d018081	-1.54802528707882	6.65295932776666	1.42022531064382e-16	1.68749323233732e-15	NA
Zm00001d027518	-1.93253412516696	5.92653587254639	1.46621068335506e-16	1.74103262267837e-15	Signal_recognition_particle_43_kDa_protein_chloroplastic
Zm00001d022510	-2.81437111294317	4.89834765216901	1.55597826197139e-16	1.84646026053123e-15	4-alpha-glucanotransferase_DPE2
Zm00001d019956	-2.23125828549374	5.38612640030468	1.59124946890187e-16	1.88712555236919e-15	Protein_FLUORESCENT_IN_BLUE_LIGHT_chloroplastic
Zm00001d011133	4.39141771589137	4.70815647649043	1.69559709133775e-16	2.0096084241318e-15	NA
Zm00001d011093	-1.30481575435772	7.23865254651287	1.69718673194399e-16	2.0102257708523e-15	NA
Zm00001d028905	2.1212299615157	5.72335543717736	1.84329920572498e-16	2.18191408184275e-15	NA
Zm00001d002584	3.09076941925503	4.75689548364165	1.88528596588899e-16	2.2302102976356e-15	NA
Zm00001d026370	-2.43025896069358	5.14803222229498	1.89794674995089e-16	2.24377626774522e-15	Leucoanthocyanidin_reductase__
Zm00001d040197	-4.17464987885527	4.33063954967772	1.92397146502937e-16	2.2731142767423e-15	NA
Zm00001d015376	-1.33982608215997	7.23002233089785	1.94935257394114e-16	2.30165552813929e-15	Phosphoglycerate_kinase__
Zm00001d012395	-2.77575073980643	4.93095508671415	2.00556537564555e-16	2.36654197932981e-15	Mannose-1-phosphate_guanylyltransferase_1
Zm00001d035955	4.42192300977052	4.39924242145314	2.09118823508888e-16	2.4660288096418e-15	NA
Zm00001d009182	1.52557895887427	6.68824930264647	2.11538874902402e-16	2.49300419676646e-15	NA
Zm00001d000133	-2.23864150684573	5.42633420168627	2.1202888785351e-16	2.49721437171989e-15	Acetyl-coenzyme_A_synthetase_chloroplastic/glyoxysomal
Zm00001d040582	-2.24012701581847	5.44043436166738	2.12405154098799e-16	2.50008044020295e-15	Probable_tRNA_N6-adenosine_threonylcarbamoyltransferase_mitochondrial
Zm00001d025129	-4.57535089031516	4.27942859732202	2.14805146081449e-16	2.52674796288053e-15	Short-chain_dehydrogenase_TIC_32_chloroplastic
Zm00001d034819	6.64000726049896	4.01037212192407	2.27655705514294e-16	2.67623510313648e-15	Replication_protein-like
Zm00001d036640	1.8260203492555	6.12431214037592	2.29416427223467e-16	2.69524895668095e-15	Protein_kinase_superfamily_protein
Zm00001d025249	-4.5504536197607	4.23479795137911	2.32978477810872e-16	2.73368196453194e-15	catalytics%3Bhydrolases
Zm00001d015463	-4.4159378092555	4.23217464083843	2.32978477810872e-16	2.73368196453194e-15	CASP-like_protein_9__
Zm00001d042437	1.87455545236964	6.05771171238758	2.48836897303584e-16	2.91793840485232e-15	E3_ubiquitin-protein_ligase_RGLG1
Zm00001d053313	-2.83243626974622	4.87307513079794	2.73773561050116e-16	3.20835321482345e-15	Protein_phosphatase_2C_and_cyclic_nucleotide-binding/kinase_domain-containing_protein
Zm00001d039745	-1.62758251372278	6.61483065264721	2.73960581592705e-16	3.20854581517882e-15	Protein_phosphatase_2C__
Zm00001d033228	1.99929643277874	5.84130534563226	2.84085806062262e-16	3.32505907045743e-15	Ornithine_aminotransferase_mitochondrial
Zm00001d008462	1.51910850296776	6.96701081582102	2.89933837553505e-16	3.39139648665663e-15	Cysteine-rich_receptor-like_protein_kinase_37
Zm00001d034604	-2.29390120160295	5.30210297647708	3.02357065002145e-16	3.53451462748623e-15	KH_domain-containing_protein_SPIN1
Zm00001d033065	-3.63051259743168	4.51704379555165	3.0375546371973e-16	3.54645345568244e-15	NA
Zm00001d013243	-3.465021258148	4.52463144965729	3.0375546371973e-16	3.54645345568244e-15	Cyclic_nucleotide-gated_ion_channel_2
Zm00001d012932	2.12997717913197	5.64907561738547	3.07301466903446e-16	3.58562859242365e-15	S-adenosyl-L-methionine-dependent_methyltransferases_superfamily_protein
Zm00001d031749	-2.52017317927983	5.07371941389532	3.0895999592918e-16	3.60274554459513e-15	Pyridoxal_phosphate_(PLP)-dependent_transferases_superfamily_protein
Zm00001d039194	-4.01324322152419	4.43296231216978	3.14133260393151e-16	3.66080080219007e-15	NA
Zm00001d047063	-3.09448871268969	4.73890046498488	3.3820343317122e-16	3.93886586657429e-15	camphor_resistance_CrcB_family_protein
Zm00001d040570	-2.85402637143848	4.83537924415721	3.66021988543404e-16	4.26021508818867e-15	Encodes_alpha-helical_IF_(intermediate_filament)-like_protein.
Zm00001d021370	-1.17778290546716	9.46868399409419	4.08576006446016e-16	4.75257025679846e-15	Protein_CURVATURE_THYLAKOID_1B_chloroplastic
Zm00001d052011	-5.86511558970042	4.10910859856565	4.2097953599382e-16	4.89382205964633e-15	Heparanase-like_protein_3
Zm00001d047847	-2.01243940309574	5.83321710695563	4.31594245818995e-16	5.01411746115471e-15	Serine/arginine-rich_splicing_factor_SR45a
Zm00001d042022	2.33099962941476	5.8699615795833	4.50930111800332e-16	5.23552127953855e-15	Peroxidase_12
Zm00001d048622	-7.12185357468176	3.97883691443168	4.54883025170038e-16	5.27815843332711e-15	NA
Zm00001d013651	-2.11674709796738	5.62186077265892	4.61230360075823e-16	5.34850915084227e-15	Chlorophyll(ide)_b_reductase_NOL_chloroplastic
Zm00001d015484	-1.90927192195939	5.92428361815556	4.72439836850735e-16	5.47512069705821e-15	Metal-dependent_phosphohydrolase
Zm00001d031216	-3.23607413305596	4.63359357779285	4.82030205432347e-16	5.58282397412378e-15	FAD/NAD(P)-binding_oxidoreductase_family_protein
Zm00001d035308	1.5447830757997	6.62412697780889	4.82885919728106e-16	5.58929308564059e-15	Protein_DOWNY_MILDEW_RESISTANCE_6
Zm00001d030732	2.24369281300011	5.35273677724741	5.11767041386853e-16	5.9199423625125e-15	U-box_domain-containing_protein_13
Zm00001d007581	-3.39072153902184	4.8292175688769	5.18755109560604e-16	5.99708964703467e-15	_harpin_binding_protein1
Zm00001d021122	-2.12301205494783	5.53219082041113	5.23599188935845e-16	6.04937171050019e-15	cobalt_ion_binding
Zm00001d018628	-3.33487214883237	4.5658777374254	5.36775993425383e-16	6.19399979161842e-15	Dirigent_protein_11
Zm00001d042272	3.3155341053524	4.58551763488205	5.36775993425383e-16	6.19399979161842e-15	Histone-lysine_N-methyltransferase_H3_lysine-9_specific_SUVH4
Zm00001d013812	1.51643245580256	6.72564640983836	5.42122399132613e-16	6.25185788184263e-15	Polyadenylate-binding_protein_RBP45C
Zm00001d049190	3.57649011345238	4.50458196101905	5.62440473854451e-16	6.48219538770121e-15	NA
Zm00001d040842	1.68017733461481	6.78593846548786	5.94688206301274e-16	6.84965736210696e-15	NA
Zm00001d029061	-2.24860863257381	5.28805996403358	6.00030946381377e-16	6.90696577141207e-15	PPR_containing_plant-like_protein
Zm00001d051746	-1.40268351977218	8.00938634093437	6.00524080571704e-16	6.90841433117626e-15	Calcium_sensing_receptor_chloroplastic
Zm00001d026528	3.076323007372	4.72839275266843	6.06012221981046e-16	6.96728843718918e-15	Oligouridylate-binding_protein_1C
Zm00001d047618	-2.71632421513094	4.90116539906756	6.12078262365986e-16	7.03273062727051e-15	Caltractin__
Zm00001d040279	-2.51944185129084	5.01685141614756	6.25285857003535e-16	7.18009870841239e-15	NA
Zm00001d006930	1.95860639452702	5.86759294390302	6.36579558299946e-16	7.30532331425484e-15	zinc_knuckle_(CCHC-type)_family_protein
Zm00001d006657	-2.34553397282098	5.18851695979852	6.5563042942778e-16	7.51936143116288e-15	Homogentisate_solanesyltransferase_chloroplastic
Zm00001d044683	-5.0212400954834	5.01078366717785	6.81129435559039e-16	7.8070466504753e-15	Probable_chalcone--flavonone_isomerase_3
Zm00001d014192	-1.15580800032738	8.3331492466655	6.82345159178522e-16	7.8162180870821e-15	ACT_domain-containing_protein_ACR11
Zm00001d026278	1.44053805003849	6.87737755885581	6.86718648815069e-16	7.86152834179102e-15	Whole_genome_shotgun_sequence_of_line_PN40024_scaffold_11.assembly12x_(Fragment)
Zm00001d030678	-2.3280399529215	5.19377141967635	6.90159050585026e-16	7.89610801852418e-15	NA
Zm00001d001989	-4.19111538411296	4.29237052081509	7.03068141102642e-16	8.03891104316085e-15	NA
Zm00001d033040	-2.4952888957116	5.04488554141383	7.24656459084886e-16	8.28071891793901e-15	Shewanella-like_protein_phosphatase_1
Zm00001d009967	-1.42056593961217	7.12421176412841	7.73907742527617e-16	8.83814859089371e-15	UDP-sulfoquinovose_synthase_chloroplastic
Zm00001d016902	-1.91989580381165	5.91077928570857	8.05108453117651e-16	9.18888646522446e-15	Bifunctional_riboflavin_biosynthesis_protein_RIBA_1_chloroplastic
Zm00001d036831	1.89163224468477	5.97767258109574	8.05717921807414e-16	9.19026585280513e-15	E3_ubiquitin-protein_ligase_RGLG1
Zm00001d017241	1.89145038849489	5.91578478881688	8.11617337414521e-16	9.25194575723014e-15	Two-component_response_regulator-like_APRR1
Zm00001d012972	-2.92560902751132	4.76959715842215	8.49354205894897e-16	9.6762587878117e-15	NA
Zm00001d016470	-3.22753937973723	4.60959777284691	8.76455195582142e-16	9.97896233275091e-15	Inositol-tetrakisphosphate_1-kinase_1
Zm00001d013072	1.95361808221456	5.84201282243606	8.77171268109378e-16	9.98107343125789e-15	DUF2361_family_protein
Zm00001d048192	-7.59564433657638	4.38137653521675	8.86571980781252e-16	1.00819421925723e-14	AIR12__
Zm00001d015004	-1.5551690679591	6.56183782956585	8.97033802399145e-16	1.01947485131876e-14	Protein_LOW_PSII_ACCUMULATION_3_chloroplastic
Zm00001d021019	-2.2815075699128	5.30846570077527	9.02357331229282e-16	1.02490573931712e-14	NA
Zm00001d038050	6.38685243908951	3.98182344228835	9.08926515225029e-16	1.03112176265788e-14	NA
Zm00001d017766	-6.30531168107803	3.95940899808172	9.08926515225029e-16	1.03112176265788e-14	NA
Zm00001d039015	2.01969414188618	5.77186306663822	9.2961436857271e-16	1.05395519339868e-14	Putative_RING_zinc_finger_domain_superfamily_protein__
Zm00001d006360	-3.21484054915481	4.61061255084192	9.79147455107615e-16	1.10944484838067e-14	Expansin-like_A2
Zm00001d008847	1.7274840569692	6.25917253807364	9.81828191875845e-16	1.11181255033069e-14	NA
Zm00001d023434	-3.41849754076359	4.5460576043471	9.84080430609114e-16	1.11369246807021e-14	Rac_GTPase_activating_protein_1__
Zm00001d043757	1.55342565526232	6.53505379629253	1.02012873449917e-15	1.1537944297772e-14	Nuclear_pore_complex_protein_NUP50A
Zm00001d045475	1.1127064510071	8.37939420744582	1.05798931736094e-15	1.19589669893281e-14	Histone_H3__
Zm00001d054006	-1.69980721279257	6.29638476675902	1.1186898422998e-15	1.26374998461363e-14	NA
Zm00001d017482	-2.18275574822374	5.37566208890537	1.16999879058676e-15	1.32091880264985e-14	Uncharacterised_conserved_protein_(UCP012943)
Zm00001d032230	-2.98063386464835	4.93500608200565	1.18056671256516e-15	1.33205034772874e-14	NA
Zm00001d043175	-1.42126915756551	7.3685628121778	1.26690768569e-15	1.4286131091213e-14	NA
Zm00001d019228	3.42629328625502	4.57847468274516	1.27611412567827e-15	1.43813244996301e-14	ZIP_zinc/iron_transport_family_protein__
Zm00001d021403	-1.74091001636387	6.14114120692771	1.27818363305046e-15	1.43960215293689e-14	NA
Zm00001d006008	1.71799595996276	6.21230050223883	1.2815987804668e-15	1.44258476731299e-14	Heat_shock_protein_90-2
Zm00001d048957	-2.65799516824535	4.92416427202401	1.31077757550291e-15	1.47454637665277e-14	NA
Zm00001d015201	4.30378171065568	4.27791294597462	1.34269816918278e-15	1.50955229313561e-14	NA
Zm00001d040360	-2.22810110745603	5.26971665127494	1.34490455299987e-15	1.51112961394113e-14	Sec14p-like_phosphatidylinositol_transfer_family_protein
Zm00001d046132	3.9733399246428	4.37350732228145	1.44082632336047e-15	1.61794043678132e-14	VQ_motif_family_protein__
Zm00001d026156	-1.61512331609401	6.48255544885223	1.57080194413664e-15	1.76284091690132e-14	Putative_glycerol-3-phosphate_transporter_1
Zm00001d004672	-1.48181102583195	6.75452394746327	1.61710167722327e-15	1.81371886982066e-14	Whole_genome_shotgun_sequence_of_line_PN40024_scaffold_12.assembly12x_(Fragment)
Zm00001d000214	5.79242403517838	4.07193309123006	1.62362965383739e-15	1.81778869994211e-14	NA
Zm00001d017767	-5.23750607164488	4.08017213971452	1.62362965383739e-15	1.81778869994211e-14	Lipid_phosphate_phosphatase_epsilon_2_chloroplastic
Zm00001d012241	-4.98464940537402	4.07045498726797	1.62362965383739e-15	1.81778869994211e-14	Receptor-like_kinase-like
Zm00001d035772	1.52816557118376	6.57098401226695	1.63117740749684e-15	1.82515263876312e-14	Peroxisomal_membrane_protein_PEX14
Zm00001d007517	-4.44859240474436	4.18608817372966	1.68922379962214e-15	1.88897802895914e-14	Subtilisin-like_serine_endopeptidase_family_protein
Zm00001d000782	6.43940458591604	3.95121174498397	1.81620834271713e-15	2.02977199751435e-14	NA
Zm00001d005654	3.59822225734323	4.42741259683048	1.90292048481851e-15	2.12541754150542e-14	NA
Zm00001d043665	4.78248074276413	4.88091477718854	1.90517085312354e-15	2.12666816477156e-14	NA
Zm00001d022237	-1.17169317404274	9.53522085025001	1.91034414074267e-15	2.13117811051179e-14	NA
Zm00001d032849	3.51063386261316	4.47151250235814	1.92278390666153e-15	2.14378438058071e-14	RING/U-box_superfamily_protein
Zm00001d020171	3.06496822203819	4.69248861303828	1.93888195966568e-15	2.16045206038814e-14	Leucine-rich_repeat_(LRR)_family_protein
Zm00001d031443	1.81646131776693	6.0266853569402	1.98343131041334e-15	2.20878386723295e-14	DUF2361_family_protein
Zm00001d013984	2.04775367852824	5.6554689466481	1.9977241039843e-15	2.22338418176572e-14	Protein_EXECUTER_1_chloroplastic
Zm00001d041067	1.08256199368514	9.49871672665344	2.00402307478883e-15	2.22907569566547e-14	NA
Zm00001d018366	-1.25227541859624	7.3845502011602	2.05380900516857e-15	2.28310245734135e-14	NA
Zm00001d017330	-1.42962966520363	8.55706308167629	2.09251186165129e-15	2.32475225078554e-14	ATP-dependent_Clp_protease_proteolytic_subunit__
Zm00001d048531	-1.84392529245769	5.93853810668818	2.12420688423427e-15	2.35857185865185e-14	DEAD-box_ATP-dependent_RNA_helicase_50
Zm00001d018891	-2.64749294439027	4.90587334614595	2.26819334282779e-15	2.51695861859869e-14	NA
Zm00001d007102	1.60493214146935	6.43170745832825	2.271605811271e-15	2.51925906274742e-14	RNA-binding_protein__
Zm00001d024960	5.29627390964576	5.50999956264047	2.28695671398386e-15	2.53478897073202e-14	Bowman-Birk_type_trypsin_inhibitor
Zm00001d042863	2.29926598003672	6.74477493291649	2.29361454946692e-15	2.54067114610856e-14	NA
Zm00001d029227	2.03570685399461	5.62170908077661	2.34539982037209e-15	2.5965053102636e-14	alpha/beta-Hydrolases_superfamily_protein
Zm00001d005051	-3.11416739218759	4.64773246484615	2.41277314690202e-15	2.66952059529883e-14	Root_phototropism_protein_2
Zm00001d051440	4.11132470940706	4.26787490337106	2.56252903968939e-15	2.83188065261561e-14	NA
Zm00001d019898	-1.56183486526862	6.49799719476741	2.56577618593558e-15	2.83380412690912e-14	Plastid-specific_30S_ribosomal_protein_2__
Zm00001d020580	1.3996174141842	7.19372586554642	2.60615373143418e-15	2.87671041869399e-14	NA
Zm00001d017939	1.30248278559	7.08583185857633	2.63462901914526e-15	2.90643620065121e-14	NA
Zm00001d047759	-2.93548741837602	4.74128936572011	2.67544377187504e-15	2.94973164743245e-14	Pentatricopeptide_repeat-containing_protein__chloroplastic
Zm00001d053412	-1.50499191863956	6.61959022805205	2.79393310463491e-15	3.07856401670053e-14	RHOMBOID-like_protein_9_chloroplastic
Zm00001d029590	-2.19262243943478	5.29256195613626	3.04492325613341e-15	3.35315933984855e-14	Probable_esterase_KAI2
Zm00001d016100	-1.30257279463867	7.44291928729174	3.17342772217526e-15	3.49262738597979e-14	Rhodanese-like_domain-containing_protein_4_chloroplastic
Zm00001d029803	-5.89388544406974	4.04815028263616	3.1872306444754e-15	3.50576732116595e-14	Major_facilitator_superfamily_protein
Zm00001d042998	-1.20567665496432	7.49242774589879	3.20159172261945e-15	3.51950547695788e-14	UPF0051_protein_ABCI8_chloroplastic
Zm00001d032152	-4.73935498392164	4.14280731110361	3.26621079829844e-15	3.58844386128478e-14	NA
Zm00001d053965	-1.96426167313813	6.55249356058098	3.41836312052435e-15	3.75341459042279e-14	22.0_kDa_heat_shock_protein
Zm00001d006185	-1.96908696363093	5.73826931949306	3.53823272980811e-15	3.88276659363832e-14	6-phosphogluconolactonase__
Zm00001d030759	3.62643942445728	4.40475245791016	3.54846716910783e-15	3.89172705444602e-14	Lectin-like_receptor_kinase_7__
Zm00001d039512	1.78571759402796	6.11322532184634	3.60309579729426e-15	3.9493373456473e-14	NA
Zm00001d026883	6.16866079611453	3.92954534928309	3.62919589743369e-15	3.97562874984451e-14	NA
Zm00001d020057	-2.06566290641381	5.49021553419431	3.88193901283987e-15	4.25002275276514e-14	NA
Zm00001d038389	2.14387167461215	5.39942716762794	3.97646255725157e-15	4.35097639554071e-14	Phosphatidate_phosphatase_PAH1
Zm00001d032311	2.45774112974129	5.04652744911585	4.00777860678061e-15	4.38269231482189e-14	NA
Zm00001d014715	-1.35765262074314	7.13782192034915	4.02479387785783e-15	4.39874189707309e-14	Delta-aminolevulinic_acid_dehydratase_1_chloroplastic
Zm00001d025822	1.90836291295163	5.83162792811173	4.26345006813723e-15	4.65686598905883e-14	OSJNBa0043L24.15_protein%3B__protein
Zm00001d011649	-1.88583717052635	5.83527154450678	4.29939244760839e-15	4.69339945136774e-14	UDP-glycosyltransferase_88A1
Zm00001d032548	2.49885261354868	5.08387155031568	4.46311058987712e-15	4.86929507453589e-14	NA
Zm00001d008559	-2.52871659658057	4.93647829796799	4.63655996843779e-15	5.05559747515052e-14	NA
Zm00001d034935	-1.62694033563982	6.4959199489218	4.67398309517549e-15	5.09345006009014e-14	Expressed_protein%3B__protein
Zm00001d034490	2.04393776945738	5.5799134303922	4.81679646724869e-15	5.24604080790276e-14	Cactin
Zm00001d052769	-1.3530798216417	7.2668158717017	4.84957430012375e-15	5.27868304461965e-14	Thioredoxin_H-type_5__
Zm00001d038004	2.24561074106861	5.20092013519659	5.11836213893149e-15	5.56803201105624e-14	CASP-like_protein_4B1
Zm00001d041672	2.52559104167242	4.97086246467218	5.36363557950735e-15	5.83148101820542e-14	NA
Zm00001d041773	-2.25544366787586	5.17247891892438	5.39987111664189e-15	5.86748560559892e-14	Leucine-rich_repeat_protein_kinase_family_protein
Zm00001d006160	2.05369737714168	5.52242581396805	5.51420675726464e-15	5.98826298483779e-14	DEAD-box_ATP-dependent_RNA_helicase_7
Zm00001d042005	1.51995076102793	6.66754149888978	5.52990530458517e-15	6.00184586693263e-14	Amino_acid_kinase_family_protein
Zm00001d044903	-2.22101564133272	5.20618921310945	5.63474371063435e-15	6.11210463975326e-14	Kinesin-like_protein_KCA2
Zm00001d013367	-2.94001171578547	4.76043518554097	5.65769434583577e-15	6.13346241791498e-14	NA
Zm00001d024406	3.3618401091794	4.50375726989421	6.02525431026959e-15	6.52441038122398e-14	Protein_binding_protein%253B_Putative_RING_zinc_finger_domain_superfamily_protein_isoform_1%253B_Putative_RING_zinc_finger_domain_superfamily_protein_isoform_2__
Zm00001d000502	3.27809006525416	4.51064381581575	6.02525431026959e-15	6.52441038122398e-14	NA
Zm00001d040100	4.07493938746838	4.29577769646679	6.06569204666158e-15	6.56441897040608e-14	NA
Zm00001d048627	-3.12085886943068	5.01190670004201	6.22577296317972e-15	6.73378744476408e-14	ATP-citrate_synthase_alpha_chain_protein_3
Zm00001d034322	5.89110599916054	4.02991136796717	6.25474128959987e-15	6.74572413509656e-14	ARM_repeat_superfamily_protein
Zm00001d007167	-5.7917449211091	4.01978816937775	6.25474128959987e-15	6.74572413509656e-14	CBL-interacting_serine/threonine-protein_kinase_15__
Zm00001d002423	-5.4915359242821	4.02541535596906	6.25474128959987e-15	6.74572413509656e-14	Maltose_excess_protein_1-like__
Zm00001d013022	-5.31160736345373	4.03054316115875	6.25474128959987e-15	6.74572413509656e-14	(+)-neomenthol_dehydrogenase
Zm00001d031334	4.89000820525239	4.05127287157873	6.25474128959987e-15	6.74572413509656e-14	NA
Zm00001d043366	-4.84803143452382	4.11991752075548	6.31207399584345e-15	6.79975943801944e-14	Protein_CHLORORESPIRATORY_REDUCTION_7_chloroplastic
Zm00001d026383	-4.5845082365112	4.12585720014757	6.31207399584345e-15	6.79975943801944e-14	Serine/threonine-protein_kinase__
Zm00001d023781	-3.52633051706157	4.38994982771521	6.61076141680653e-15	7.11744770971459e-14	Putative_pumilio_homolog_7_chloroplastic
Zm00001d001979	2.04377513352962	5.46094259911163	6.94344866786039e-15	7.47135732229897e-14	Probable_UDP-arabinopyranose_mutase_5
Zm00001d023431	-1.62805255664042	6.30111394835661	7.14958698851618e-15	7.68876967793029e-14	Signal_recognition_particle_54_kDa_protein_chloroplastic
Zm00001d033013	7.02015314241225	3.90345700340177	7.25208704647304e-15	7.79009167659118e-14	NA
Zm00001d029768	-5.85284737853077	3.90278342830694	7.25208704647304e-15	7.79009167659118e-14	NA
Zm00001d046803	1.63817212605819	6.3462172823303	7.34799752613892e-15	7.88861218431204e-14	Protein_POLAR_LOCALIZATION_DURING_ASYMMETRIC_DIVISION_AND_REDISTRIBUTION
Zm00001d003950	1.85124401884806	5.87752729508587	7.46875315031268e-15	8.01367815198125e-14	Major_facilitator_superfamily_protein
Zm00001d018868	1.70942809699185	6.10786483886477	7.54911357114099e-15	8.09528376052399e-14	NA
Zm00001d007197	3.06223742882946	4.6221124013549	7.79216842039853e-15	8.34640636784031e-14	RINT1-like_protein_MAG2L
Zm00001d024005	3.01707997341137	4.62282188702643	7.79216842039853e-15	8.34640636784031e-14	NA
Zm00001d042436	2.73574904659817	4.80508839504996	7.90961187199203e-15	8.467381314758e-14	NA
Zm00001d008500	1.67992820648249	6.14934051932097	8.20464275040303e-15	8.77822101776625e-14	Sarcoplasmic_reticulum_histidine-rich_calcium-binding_protein
Zm00001d002267	2.06660921379409	5.43262746631209	8.66613065796831e-15	9.26669991732382e-14	Transcription_factor_GTE7
Zm00001d006624	-1.86278926569338	5.89743875316584	8.69847697750648e-15	9.2960030380636e-14	NA
Zm00001d025619	1.89470917522246	5.80348500481877	8.77121734833225e-15	9.36841721208298e-14	NA
Zm00001d033108	2.00159344809024	5.64586037361934	8.79008053191014e-15	9.38323636349023e-14	Lysine--tRNA_ligase_cytoplasmic
Zm00001d053782	-2.21192310672662	5.23194735058946	8.9020913918163e-15	9.4974155977693e-14	NA
Zm00001d047067	-2.25545302814461	5.1658687390953	8.95213357885173e-15	9.54539005014865e-14	chloroplast_chaperonin_10
Zm00001d051518	-2.46606633215988	4.95737933083184	9.14697695648994e-15	9.74761980592744e-14	Protein_kinase_superfamily_protein
Zm00001d002358	-1.36009874075368	6.87030391605605	9.15834699578767e-15	9.7542100024785e-14	NA
Zm00001d022112	-1.44437202007101	6.64345079200955	9.87121773854403e-15	1.05075118530999e-13	Stress-response_A/B_barrel_domain-containing_protein_UP3
Zm00001d019002	-3.49833832374899	4.55425027165247	9.963602194772e-15	1.05998525837934e-13	NA
Zm00001d002503	-2.41462993383074	4.99583496593614	1.03139793649577e-14	1.0966401236602e-13	ABC_transporter_C_family_member_9
Zm00001d013656	-1.74179581482052	6.03283321744705	1.04774993361885e-14	1.11339709047667e-13	Glutamyl-tRNA(Gln)_amidotransferase_subunit_C%252C_chloroplastic/mitochondrial__
Zm00001d004591	1.75432336328956	6.03269509895447	1.09103733877934e-14	1.15874202739133e-13	60_kDa_jasmonate-induced_protein
Zm00001d022233	2.79590314222522	4.74950395421731	1.09420851451431e-14	1.16145417322233e-13	NA
Zm00001d035737	-1.25231519281846	7.77086755045404	1.12400390385807e-14	1.19240775113742e-13	D-glycerate_3-kinase_chloroplastic
Zm00001d053068	3.84778781999713	4.29350501796957	1.14168711114485e-14	1.20912122035605e-13	Putative_uncharacterized_protein_[Source:UniProtKB/TrEMBL%3BAcc:B4FBF7]
Zm00001d034692	-3.78779900088642	4.29878945583141	1.14168711114485e-14	1.20912122035605e-13	UDP-glycosyltransferase_76C1
Zm00001d034699	-3.71776757101429	4.29213865208495	1.14168711114485e-14	1.20912122035605e-13	Transcription_termination_factor_nusG_family_protein__
Zm00001d042344	-2.18025158717663	5.2595922228178	1.14301447967385e-14	1.20984577086019e-13	NA
Zm00001d009773	-2.03669432607511	5.45736660611035	1.16936180423859e-14	1.23703746771224e-13	CCT_motif_family_protein__
Zm00001d006521	-1.20188244143529	7.5684844464266	1.18244064032618e-14	1.25017009577825e-13	NA
Zm00001d038950	-3.49114019951329	4.41297686758129	1.20618480485835e-14	1.2731273846566e-13	NA
Zm00001d049960	-3.38983815129683	4.42147548449663	1.20618480485835e-14	1.2731273846566e-13	Manganese-dependent_ADP-ribose/CDP-alcohol_diphosphatase
Zm00001d005099	-3.35131290714321	4.43582034226961	1.20618480485835e-14	1.2731273846566e-13	mitochondrial_substrate_carrier_family_protein
Zm00001d014863	-5.16592996936806	4.01546096181477	1.2270703647263e-14	1.29227136003007e-13	NA
Zm00001d041418	-5.04510746747532	4.00798233770806	1.2270703647263e-14	1.29227136003007e-13	NA
Zm00001d009425	-4.97728736292787	4.01669978677066	1.2270703647263e-14	1.29227136003007e-13	NA
Zm00001d047420	-4.85444202146436	4.00781638613956	1.2270703647263e-14	1.29227136003007e-13	DUF679_domain_membrane_protein_2
Zm00001d014789	2.31935245221999	5.06526014654322	1.24489733950135e-14	1.31031192270179e-13	_protein%3B_Receptor-like_protein_kinase-like
Zm00001d048193	-1.40094486416725	6.99592113388295	1.26930951989857e-14	1.33525966217965e-13	Mitochondrial_import_inner_membrane_translocase_subunit_TIM22-2
Zm00001d014445	-1.95572414769823	5.68262956483595	1.37590941048759e-14	1.44658916164679e-13	Protein_kinase_superfamily_protein
Zm00001d020537	-3.03441887088916	4.59545754514788	1.39772196386444e-14	1.46870125242046e-13	NA
Zm00001d037057	2.08507380225878	5.4163826631549	1.4189849351443e-14	1.4902114821401e-13	Transmembrane_amino_acid_transporter_family_protein
Zm00001d010321	-1.69390907739611	6.49422831541877	1.45627706985876e-14	1.52852206512128e-13	NA
Zm00001d039598	-2.91971549679094	4.6971902368098	1.48139774928595e-14	1.55282055178655e-13	MAR-binding_filament-like_protein_1
Zm00001d017888	2.87177983710136	4.70790295376785	1.48139774928595e-14	1.55282055178655e-13	Calcium-dependent_protein_kinase_14
Zm00001d053354	2.25234100310655	5.15858358893059	1.48190381756439e-14	1.55282055178655e-13	BTB/POZ_domain-containing_protein_POB1
Zm00001d000302	1.26457173055943	7.15416366773843	1.50220828947924e-14	1.57322025149304e-13	Probable_protein_phosphatase_2C_59
Zm00001d018066	-2.07601356783539	5.38325947200853	1.562502637033e-14	1.63545420700911e-13	NA
Zm00001d024963	-6.8199954346002	6.27669382230074	1.61750260973386e-14	1.69208045531057e-13	NA
Zm00001d039991	-1.09482418233177	7.77876208689987	1.67094183144191e-14	1.74701194594724e-13	NA
Zm00001d049162	-3.08897055367914	4.54730585154351	1.71245880717054e-14	1.78942431689282e-13	Expressed_protein%3B__protein
Zm00001d000408	-2.4176228543557	4.97763523919602	1.74665811104805e-14	1.82414727433108e-13	EIN3-binding_F-box_protein_1
Zm00001d021699	1.96659562102427	5.6006162245292	1.76161479220571e-14	1.83874653865689e-13	NA
Zm00001d018530	-4.06425686645677	4.20160566828475	1.77378922223701e-14	1.85042714814509e-13	NA
Zm00001d048449	-2.07358322293723	5.37705312457811	1.79877443513336e-14	1.87545168239597e-13	Senescence-associated_protein__
Zm00001d008762	2.18552416162658	5.19247922862474	1.86008311388387e-14	1.93829935119345e-13	Ribosome_biogenesis_regulatory_protein_homolog
Zm00001d001933	1.96061961983098	5.59983209422948	1.87955595591166e-14	1.95750653237776e-13	NA
Zm00001d006568	2.40917716860483	5.01334148821615	1.92436883264031e-14	2.00306880869571e-13	Universal_stress_protein_PHOS34
Zm00001d021416	-1.44745494065482	6.63577041888525	1.96688078505783e-14	2.04618698485358e-13	Protein_PLASTID_MOVEMENT_IMPAIRED_1
Zm00001d019091	1.45334911128712	6.59154154430215	2.0366761278328e-14	2.11762527851892e-13	Vesicle-associated_membrane_protein_722
Zm00001d044469	2.32478785038083	5.06062740572519	2.08651655393286e-14	2.16824805872504e-13	Heterogeneous_nuclear_ribonucleoprotein_A3-like_protein_2__
Zm00001d029707	-3.95701568830177	4.2710821310849	2.14699075325485e-14	2.22862853631184e-13	NA
Zm00001d022250	-3.84430025732186	4.26738856174322	2.14699075325485e-14	2.22862853631184e-13	SNARE_associated_Golgi_protein_family
Zm00001d038337	-1.64629439874021	6.14400871390046	2.16717251737699e-14	2.24833689351041e-13	DAR_GTPase_3_chloroplastic
Zm00001d028144	-2.05847112438396	5.37738971443294	2.18198126712581e-14	2.2624523513434e-13	Putative_polyol_transporter_1
Zm00001d044409	-3.53101844808992	4.40110525884409	2.21979962577209e-14	2.30039730915412e-13	NA
Zm00001d029177	2.06931946883634	5.32911363681554	2.24925043432142e-14	2.32963388871981e-13	Nuclear/nucleolar_GTPase_2
Zm00001d017037	-2.53934601122549	4.90291907399286	2.32963944391162e-14	2.41024138066742e-13	PTB_domain-containing_engulfment_adapter_protein_1_isoform_1
Zm00001d006881	4.34192379213806	4.0974600757593	2.35346573156368e-14	2.43355343292915e-13	NA
Zm00001d037468	-2.28776910146312	5.0493384859533	2.36050582966371e-14	2.43949198627169e-13	NA
Zm00001d007117	1.44045473430286	6.89148517162729	2.36992837065854e-14	2.44788482832051e-13	GTP-binding_protein_OBGC_chloroplastic
Zm00001d028675	5.31484172017019	3.99332665116031	2.40651445080181e-14	2.48158609129009e-13	Plant-specific_domain_TIGR01589_family_protein__
Zm00001d039077	-5.20693907181628	3.98527145305174	2.40651445080181e-14	2.48158609129009e-13	NA
Zm00001d010231	-5.0222070684384	3.99798607561983	2.40651445080181e-14	2.48158609129009e-13	Amino_acid_carrier__
Zm00001d002353	-1.8394214631698	5.83497013096264	2.44677680142426e-14	2.52172191002679e-13	NA
Zm00001d049343	-2.85573153495535	4.67845572390435	2.61374861337107e-14	2.69233284057483e-13	Glutamyl-tRNA_reductase-binding_protein_chloroplastic
Zm00001d009243	-1.96444151944053	5.60248426616621	2.79650268278059e-14	2.87900486920745e-13	NA
Zm00001d048569	-1.313045300786	7.08590729826422	2.87996399445877e-14	2.96330649736187e-13	Zinc_finger_CCCH_domain-containing_protein_18
Zm00001d010690	-6.77647394057342	3.83986419148308	2.89595467268348e-14	2.97650335729528e-13	Anthocyanidin_3-O-glucosyltransferase
Zm00001d012285	6.28459152842123	3.85283471007617	2.89595467268348e-14	2.97650335729528e-13	NA
Zm00001d012284	2.00588190619654	5.6763636731489	2.96527547172279e-14	3.04608773061901e-13	NA
Zm00001d035367	-1.19420022468584	7.29108323001469	2.98581104631396e-14	3.06550873199341e-13	NA
Zm00001d029028	2.25312902798177	6.26094984220628	3.04487936757332e-14	3.12444822829714e-13	Calcium-binding_protein_CML42
Zm00001d025449	2.01501871323325	5.40735723154924	3.19813693445387e-14	3.27992135224334e-13	Putative_MAPKKK_family_protein_kinase__
Zm00001d017778	1.96633740198745	5.58827044716364	3.20084134958652e-14	3.27999522492744e-13	NA
Zm00001d013509	-1.568508657991	6.48299919520455	3.20169665211696e-14	3.27999522492744e-13	Ribosomal_protein_S21_family_protein
Zm00001d032366	-1.6781793954184	6.05908015536631	3.33951665070751e-14	3.41932328160901e-13	NA
Zm00001d015085	-1.72938349013744	5.99852370949421	3.34683180396922e-14	3.42494882485621e-13	Protein_LOW_PSII_ACCUMULATION_2_chloroplastic
Zm00001d039575	1.99984204670406	5.47155502308624	3.36031180690618e-14	3.43687356041861e-13	1-aminocyclopropane-1-carboxylate_oxidase__
Zm00001d029762	-2.31344536879964	5.03464813639234	3.49178082397856e-14	3.56939703903331e-13	Hexose_transporter__
Zm00001d013786	3.79529135442633	4.25215084441902	4.03382991888459e-14	4.11901774941912e-13	transferases%3Bfolic_acid_binding
Zm00001d044695	3.68780758338706	4.27057846436368	4.03382991888459e-14	4.11901774941912e-13	Protein_trichome_birefringence-like_10
Zm00001d026097	2.14581417813289	5.22537681880203	4.24851069999036e-14	4.33587833728262e-13	Transcription_factor_bHLH157
Zm00001d049099	1.95552783388138	5.81156967208799	4.36102856801457e-14	4.44829643903395e-13	NA
Zm00001d048414	-1.40651963800697	6.71735879810746	4.38308371980918e-14	4.46836973907268e-13	Expressed_protein%3B__protein
Zm00001d006866	-2.45096041629472	4.93062081154123	4.4965701605081e-14	4.57910060362734e-13	3-oxoacyl-[acyl-carrier-protein]_synthase_II_chloroplastic
Zm00001d053725	2.43191819318991	4.93403657124125	4.4965701605081e-14	4.57910060362734e-13	Protein_kinase_superfamily_protein
Zm00001d007324	-4.36537135045444	4.06962008205469	4.5404457391709e-14	4.62127943225463e-13	NA
Zm00001d049234	-2.86723366003342	4.66446892970971	4.60522002844512e-14	4.68467190454431e-13	NA
Zm00001d001328	5.43389855993466	3.96218608598949	4.71802997173041e-14	4.79424234134399e-13	NA
Zm00001d002052	-4.74245721257681	3.96496309885227	4.71802997173041e-14	4.79424234134399e-13	Probable_isoaspartyl_peptidase/L-asparaginase_2
Zm00001d026200	2.4114137159131	5.57818635181546	4.7948477015751e-14	4.86967010901329e-13	S-norcoclaurine_synthase
Zm00001d030638	-1.74464829981574	6.00319417095698	4.96353758653649e-14	5.03827190853561e-13	PsbP_domain-containing_protein_1_chloroplastic
Zm00001d038809	-2.56733955737899	4.80207199040567	5.03362131289353e-14	5.10665497703422e-13	Protein_kinase_superfamily_protein
Zm00001d019750	2.20595040254068	5.36341050769821	5.16758279138456e-14	5.23973394733974e-13	Calcium-dependent_lipid-binding_(CaLB_domain)_family_protein
Zm00001d053743	-1.99198412308121	5.41764884374264	5.26602836088658e-14	5.33667712499546e-13	Nucleoid-associated_protein__chloroplastic
Zm00001d043880	1.08404217121723	8.38391065909134	5.30780239316507e-14	5.3761149818547e-13	NA
Zm00001d014294	-2.11031847690131	5.3945290600169	5.39373172145243e-14	5.45833065767908e-13	Acetyl-CoA_carboxylase_1
Zm00001d009335	7.27534755251673	4.11370882783006	5.39477733671402e-14	5.45833065767908e-13	NA
Zm00001d020233	1.89495187439033	5.68584521042429	5.54164321438443e-14	5.60391221609445e-13	NA
Zm00001d052329	-3.18472888792567	4.49955597822844	5.57562645494674e-14	5.63222115956462e-13	plastid_transcriptionally_active_6
Zm00001d036298	3.03534159554415	4.51195328552557	5.57562645494674e-14	5.63222115956462e-13	NA
Zm00001d023159	6.41341664399724	3.83483536919558	5.78719232727693e-14	5.83966204311973e-13	NA
Zm00001d027532	5.93437451804883	3.84286000540497	5.78719232727693e-14	5.83966204311973e-13	NA
Zm00001d018447	2.5555285014603	4.84067167987056	5.91216662965075e-14	5.95937524850488e-13	Octicosapeptide/Phox/Bem1p_family_protein
Zm00001d029560	2.5436656957545	4.84565444292874	5.91216662965075e-14	5.95937524850488e-13	RING/U-box_superfamily_protein
Zm00001d030618	-1.37038122448066	7.19888488133806	6.14773020513556e-14	6.19350066568799e-13	Cytochrome_c_oxidase_subunit_5C
Zm00001d023536	-1.32641325294236	7.02659520449498	6.19605607455644e-14	6.23884468449315e-13	NA
Zm00001d042395	2.22466299208353	5.09752575483274	6.45059978980232e-14	6.49167102441903e-13	Mitochondrial_import_inner_membrane_translocase_subunit_TIM16__
Zm00001d027841	-1.17269831021163	8.63632449847585	6.47052429037287e-14	6.50824018062157e-13	Ribulose-phosphate_3-epimerase__
Zm00001d020861	-1.95362048273523	5.55585921888326	6.62924820051699e-14	6.66432546250797e-13	NA
Zm00001d012532	1.54174275855575	6.87251150659517	6.66753358162664e-14	6.69923285987262e-13	NA
Zm00001d013300	1.76250080015721	5.89052946671276	6.71542899889198e-14	6.74375355259793e-13	Histone_H2A__
Zm00001d051900	2.04583078110024	5.35403200095737	6.72408604475681e-14	6.74884388558329e-13	Protein_kinase_superfamily_protein
Zm00001d026190	2.51389074532329	4.8785096480117	6.78350937069147e-14	6.80485481351125e-13	DeSI-like_protein_
Zm00001d018412	-1.11583172797256	8.74569610981554	6.81437030016036e-14	6.8321690285563e-13	50S_ribosomal_protein_L9_chloroplastic
Zm00001d039607	-4.17188659878467	4.69935043599023	6.85618939650843e-14	6.87043507506271e-13	UDP-glycosyltransferase_75B1
Zm00001d033455	4.17001503757031	7.30904623499292	7.13348847419918e-14	7.14450397823282e-13	Protein_P21__
Zm00001d042536	2.17526292852892	5.33055550549144	7.19485075982171e-14	7.20212602136703e-13	NA
Zm00001d012088	-1.90340893056622	12.5167922431087	7.23229498153075e-14	7.23575725040489e-13	NA
Zm00001d012069	3.86851711165815	4.22814776065038	7.57175865651368e-14	7.57135611751014e-13	DUF506_family_protein
Zm00001d027576	2.44287504386692	4.92119016589496	7.62238430700205e-14	7.61792914082899e-13	NA
Zm00001d042267	1.55986752010873	6.2713371835977	7.63877111819509e-14	7.63025204259859e-13	NA
Zm00001d004921	6.89571477607013	3.83962501550562	7.85242193094244e-14	7.83950127914524e-13	NA
Zm00001d025952	-3.67629568173132	4.29806439596707	7.88417273277538e-14	7.86702413425847e-13	NAD(P)H-quinone_oxidoreductase_subunit_M_chloroplastic
Zm00001d038522	1.69672674726391	6.05679019316652	7.94486523029309e-14	7.92338123629813e-13	Putative_leucine-rich_repeat_receptor-like_protein_kinase_family_protein__
Zm00001d012178	-3.04742204223163	4.54601009143315	8.00411768731341e-14	7.97401745660371e-13	Rhodanese-like_domain-containing_protein_4A_chloroplastic
Zm00001d043280	2.99541905868688	4.55334535973859	8.00411768731341e-14	7.97401745660371e-13	Regulator_of_chromosome_condensation_(RCC1)_family_protein
Zm00001d035975	2.72468647703092	5.57365807194022	8.3257445903714e-14	8.2900439386075e-13	Chaperone_protein_dnaJ_GFA2_mitochondrial
Zm00001d033746	-1.93836152963592	5.56366157332233	8.35160565873817e-14	8.30882574084681e-13	NA
Zm00001d008620	-1.00219213088552	9.81327136920738	8.35344222230917e-14	8.30882574084681e-13	Metallothionein-like_protein_2A
Zm00001d039629	-2.59351611605797	4.78829130537898	8.67867977542228e-14	8.62776363086246e-13	Pyridoxal_phosphate_(PLP)-dependent_transferases_superfamily_protein
Zm00001d036875	-4.51453335619372	4.03807116871604	8.7543773385405e-14	8.69841961757043e-13	Protein_NUCLEAR_FUSION_DEFECTIVE_4
Zm00001d039613	1.51770536338103	6.37803594985276	8.98288282175926e-14	8.92075200604382e-13	NA
Zm00001d003044	-5.48422866570507	3.9398536158744	9.24655860784957e-14	9.16325188909602e-13	Beta-glucosidase_47
Zm00001d039495	5.2036099129084	3.94656170296736	9.24655860784957e-14	9.16325188909602e-13	Zinc_finger_CCCH_domain-containing_protein_23
Zm00001d004903	-5.15913163589705	3.92594583834306	9.24655860784957e-14	9.16325188909602e-13	NA
Zm00001d000640	4.82449909890283	3.94276046738511	9.24655860784957e-14	9.16325188909602e-13	NA
Zm00001d013465	1.76213401849332	5.92091128603067	9.43463680844509e-14	9.34471215008129e-13	NA
Zm00001d053566	1.28810135127911	7.10850266394176	9.51923482968346e-14	9.42354146902717e-13	Probable_protein_phosphatase_2C_72
Zm00001d012847	-3.12332863137383	4.48403356384141	1.00412205486704e-13	9.93505088374232e-13	Sec14p-like_phosphatidylinositol_transfer_family_protein
Zm00001d031292	-2.52445228952629	4.83137272901514	1.01274724382496e-13	1.0015122454839e-12	Late_embryogenesis_abundant_(LEA)_hydroxyproline-rich_glycoprotein_family
Zm00001d011144	-2.00067609988237	5.46133716752598	1.01801348007025e-13	1.00619104291336e-12	DCD_(Development_and_Cell_Death)_domain_protein
Zm00001d002129	-2.70766574355134	4.69491175700551	1.02571169459453e-13	1.01273549940307e-12	Protein_kinase_superfamily_protein
Zm00001d047260	-2.68488197232265	4.69693499956942	1.02571169459453e-13	1.01273549940307e-12	Whole_genome_shotgun_sequence_of_line_PN40024_scaffold_16.assembly12x_(Fragment)
Zm00001d024333	-2.03740682262647	5.27200897529902	1.02826575417022e-13	1.01449406369559e-12	Mitochondrial_pyruvate_carrier_4
Zm00001d008645	-1.18001495942868	7.68978145501516	1.02857152398718e-13	1.01449406369559e-12	Lectin-like_protein__
Zm00001d018414	2.56222360599044	5.23058628529406	1.03357092189673e-13	1.01889074790124e-12	NA
Zm00001d028793	1.17948062234593	7.4825393110261	1.03904328825089e-13	1.02374883230544e-12	Abscisic_acid_receptor_PYL5
Zm00001d041624	2.91053706303999	4.60405627272805	1.09113362390912e-13	1.0745095461836e-12	Mono-/di-acylglycerol_lipase_N-terminal%3BLipase_class_3
Zm00001d017019	2.1704600313833	5.14646777721352	1.11434390519786e-13	1.09679196822954e-12	ATFP4__
Zm00001d036175	-3.66897750721283	4.29818809460369	1.11494288934301e-13	1.0968075735174e-12	GDSL_esterase/lipase_APG
Zm00001d039181	-2.44769114775493	4.86920302449745	1.15486079700737e-13	1.13548231735032e-12	NA
Zm00001d048907	-5.6920297048292	3.7951231634268	1.15651674424773e-13	1.13651637630907e-12	Mannose-6-phosphate_isomerase__
Zm00001d052760	-1.61629206234052	6.18192662446509	1.1581523340574e-13	1.13752936038045e-12	Farnesylated_protein_2%253B_Farnesylated_protein_2_isoform_1%253B_Farnesylated_protein_2_isoform_2__
Zm00001d013326	-1.14430232784727	7.95630758669819	1.1716502751807e-13	1.1501863270289e-12	NA
Zm00001d034448	3.19658981299819	4.43221274353455	1.20663436003635e-13	1.18391161595846e-12	NA
Zm00001d028338	-1.85251376335493	5.71121650246649	1.2082207016328e-13	1.18485000922896e-12	NA
Zm00001d040741	-4.12867542443467	4.12475622938616	1.21943899200717e-13	1.19522813969062e-12	Serine_carboxypeptidase-like_33
Zm00001d037984	-1.93495268065131	5.51928892461434	1.2715171588252e-13	1.24562324168454e-12	Chlorophyll_synthase_chloroplastic
Zm00001d012052	1.30070725533237	7.02561772429775	1.40899497072846e-13	1.37958284250034e-12	RNA-binding_(RRM/RBD/RNP_motifs)_family_protein
Zm00001d051865	-2.3499832613629	4.94109199484248	1.41475742632215e-13	1.38450428884981e-12	C2H2-type_zinc_finger_family_protein
Zm00001d042108	-2.16978199706415	5.18513120984204	1.41705405055457e-13	1.3860306623443e-12	Probable_calcium-binding_protein_CML36
Zm00001d028868	-2.79758698185985	4.64410077554477	1.42347552406959e-13	1.39158789668529e-12	Acetate/butyrate--CoA_ligase_AAE7_peroxisomal
Zm00001d028577	3.01236074721469	4.5403643292124	1.42812163293214e-13	1.39540466461406e-12	DNA-binding_protein__
Zm00001d040263	-3.4734392318808	4.28865392499125	1.4612755915416e-13	1.42631720816325e-12	Glycogen_synthase_kinase-3_MsK-3__
Zm00001d013057	3.43298108770667	4.2998057704869	1.4612755915416e-13	1.42631720816325e-12	Actin_cross-linking_protein
Zm00001d042796	2.04633418423984	5.7338394280671	1.47450663280168e-13	1.43848523113936e-12	G10_family_protein
Zm00001d018041	1.9103919247968	5.53640492521636	1.56912822753975e-13	1.53000170201115e-12	Protein_SUR2__
Zm00001d024854	-1.86287598947214	5.68362937332791	1.61908064090224e-13	1.57789055827618e-12	Lipopolysaccharide-modifying_protein__
Zm00001d003981	-1.41995021361095	6.86601964819378	1.67482434808983e-13	1.63137085257492e-12	Drought-induced_protein_1__
Zm00001d002065	1.01415882192543	8.38177757010195	1.7315597196181e-13	1.68576121978762e-12	NA
Zm00001d001016	6.82362575812067	3.85758689725391	1.75665959235512e-13	1.70931248176966e-12	NA
Zm00001d022241	-2.01580581492211	5.28992769760714	1.76903635089852e-13	1.72046560103673e-12	DUF1997_family_protein
Zm00001d040163	-1.96229232332659	5.36468648703892	1.78281704191241e-13	1.73297187293698e-12	NA
Zm00001d016876	2.17435744884398	5.0981459023052	1.79951868574917e-13	1.74830304546777e-12	NA
Zm00001d023534	-1.58247010482889	6.140398911683	1.80723259480494e-13	1.75401982207699e-12	NA
Zm00001d002854	-1.63856002354297	6.01263012724987	1.80726801806859e-13	1.75401982207699e-12	Thioredoxin_M1_chloroplastic
Zm00001d013999	1.32755357069784	6.72542262001674	1.83815804606853e-13	1.78307966418273e-12	Basic_transcription_factor_3
Zm00001d042044	-1.86080552695788	5.59576865400659	1.92105138681262e-13	1.86252863580199e-12	Cell_division_protein_FtsY_homolog_chloroplastic
Zm00001d002063	-1.83794312340703	5.6446170117437	1.92606247003698e-13	1.86642498706469e-12	UDP-glycosyltransferase_89B1
Zm00001d045154	-2.91214444008962	4.57315756326636	1.92989572505503e-13	1.8672535335679e-12	Putative_clathrin_assembly_protein_
Zm00001d050334	-2.83839146639183	4.57794180539254	1.92989572505503e-13	1.8672535335679e-12	Lycopene_beta/epsilon_cyclase_protein
Zm00001d008305	-2.79714096465751	4.59350237739738	1.92989572505503e-13	1.8672535335679e-12	TRAM_LAG1_and_CLN8_(TLC)_lipid-sensing_domain_containing_protein
Zm00001d017435	1.0404393226088	8.69915191641565	2.08766322203964e-13	2.01886157035186e-12	Encodes_a_close_homolog_of_the_Cauliflower_OR_(Orange)_protein.__The_function_of_OR_is_to_induce_the_differentiation_of_proplastids_or_other_noncolored_plastids_into_chromoplasts_for_carotenoid_accumulation.__Both_proteins_contain_a_Cysteine-rich_zi_/.../ger_domain_that_is_highly_specific_to_DnaJ-like_molecular_chaperons.
Zm00001d011735	-1.92645785377022	5.64070745625215	2.1230378973085e-13	2.05201540649926e-12	NA
Zm00001d038925	2.02166360844346	5.23027026209841	2.16441961908544e-13	2.09093829560236e-12	NA
Zm00001d034020	-2.42544821557478	4.88493811996759	2.17993610774225e-13	2.10484693277844e-12	DCL_protein__
Zm00001d013443	1.10730898929325	9.02164934366012	2.1851939533935e-13	2.10884110155866e-12	NA
Zm00001d009907	-3.18188297083289	4.40731509692695	2.18915201274951e-13	2.11157744655413e-12	alpha/beta-Hydrolases_superfamily_protein
Zm00001d013240	-1.72071499820235	5.90325862174864	2.21094188912068e-13	2.1315021011005e-12	OsWRKY4_-_Superfamily_of_TFs_having_WRKY_and_zinc_finger_domains
Zm00001d021282	1.32770153170002	6.83449899125696	2.23617437382126e-13	2.15472355518463e-12	NA
Zm00001d027596	1.88720890713506	5.51245106523568	2.25396132540482e-13	2.17075056679669e-12	DUF3527_domain_protein
Zm00001d026665	1.92268379111599	5.41292019521909	2.26874777069115e-13	2.18387291806192e-12	NA
Zm00001d002816	6.84653993264324	3.76484596768825	2.31123331199006e-13	2.22022407381109e-12	Lactoylglutathione_lyase_/_glyoxalase_I_family_protein
Zm00001d004886	6.76550854357763	3.77351121229938	2.31123331199006e-13	2.22022407381109e-12	NA
Zm00001d049282	-6.35768286069647	3.76739610783344	2.31123331199006e-13	2.22022407381109e-12	Cytokinin-O-glucosyltransferase_1__
Zm00001d028151	-6.12270606949987	3.78060973696121	2.31123331199006e-13	2.22022407381109e-12	Putative_polyol_transporter_1
Zm00001d053608	-2.34075712657515	4.92908090360067	2.37724240638869e-13	2.28246821958983e-12	NA
Zm00001d007770	1.89063456371038	5.47250248153037	2.41198253239731e-13	2.31464180876842e-12	proline-rich_family_protein
Zm00001d012464	-3.32141678998794	4.33318135168557	2.51719003642423e-13	2.41437161627248e-12	NA
Zm00001d016299	1.85462338442617	5.58677793372671	2.56651159961695e-13	2.46042388772657e-12	NA
Zm00001d039987	-2.55344890594244	4.76637448117733	2.56790309996861e-13	2.46050379048954e-12	NA
Zm00001d007750	-3.41730687812598	4.27182004326182	2.70532677395631e-13	2.59086004538413e-12	LRR_receptor-like_serine/threonine-protein_kinase_EFR
Zm00001d034491	-1.45067113839016	6.41436946217711	2.80035005157471e-13	2.68049791959637e-12	Thioredoxin__
Zm00001d034977	-1.16064149743832	7.38601444858736	2.91386857617062e-13	2.78773927005052e-12	VAMP_protein_SEC22__
Zm00001d049821	-1.85213508213914	5.58326324081115	3.06049618105028e-13	2.92504434295603e-12	DHBP_synthase_RibB-like_alpha/beta_domain
Zm00001d034270	3.02321840432815	4.62531652218937	3.15949161991004e-13	3.01812482879066e-12	Mitochondrial_import_inner_membrane_translocase_subunit_TIM14__
Zm00001d033225	-4.37134473024963	4.01835179859789	3.24823386457316e-13	3.10072189649261e-12	Pyruvate_dehydrogenase_E1_component_subunit_beta-3_chloroplastic
Zm00001d044382	-1.64422987040399	6.68077729335855	3.24925453665104e-13	3.10072189649261e-12	alpha/beta-Hydrolases_superfamily_protein
Zm00001d038459	2.06194503695407	5.18099979241081	3.48617504797371e-13	3.32343976063545e-12	Putative_VHS/GAT_domain_containing_family_protein__
Zm00001d009736	5.77972954239983	3.87215170944472	3.54760112278116e-13	3.3785736465008e-12	NA
Zm00001d047944	-5.26096366155534	3.88565093189043	3.54760112278116e-13	3.3785736465008e-12	NA
Zm00001d021368	-1.66033086887278	6.04236048813644	3.55023085845593e-13	3.37936701501506e-12	NA
Zm00001d001373	10.0796174627607	6.85446059320662	3.57292686950862e-13	3.39925045465795e-12	NA
Zm00001d026490	1.41563174294731	7.14185170039636	3.59561129018094e-13	3.41910276830199e-12	NA
Zm00001d037784	-6.57133406289445	3.76281376289622	3.68451334426668e-13	3.50187021183992e-12	NA
Zm00001d014785	1.95863480996757	5.34595909390731	3.71443945698688e-13	3.52852988618516e-12	NA
Zm00001d005158	1.88552324195691	5.56977399845221	3.73541764108543e-13	3.54666685568783e-12	CASP-like_protein_3__
Zm00001d048441	-1.83854917651594	5.6838960982267	3.75097583223983e-13	3.55964199942477e-12	Protein_PAM68_chloroplastic
Zm00001d049416	1.95088094817808	5.36577128553154	3.75383525156888e-13	3.56055911481387e-12	Polyadenylate-binding_protein_RBP45C
Zm00001d047174	2.05850280005904	5.20220324816049	4.03836851319151e-13	3.82658304103874e-12	Polypyrimidine_tract-binding_protein_homolog_1
Zm00001d034900	-1.80096585993783	6.18594929326718	4.12269133079906e-13	3.90451667880159e-12	PGR5-like_protein_1B_chloroplastic
Zm00001d028810	-1.79155529029185	5.75607418567501	4.1422910741323e-13	3.92110482201079e-12	LL-diaminopimelate_aminotransferase_chloroplastic
Zm00001d037512	-1.35372510522253	6.68815791701656	4.32125784259991e-13	4.08845768417816e-12	Haloacid_dehalogenase-like_hydrolase_(HAD)_superfamily_protein
Zm00001d043973	6.72758671110221	3.74275523381897	4.61895260980717e-13	4.36572259486749e-12	NA
Zm00001d025959	-6.48622725449631	3.72979276162502	4.61895260980717e-13	4.36572259486749e-12	Probable_receptor-like_protein_kinase_
Zm00001d049399	2.22163420532849	5.02336511936142	4.64430706533856e-13	4.38748224972139e-12	Putative_nucleolin-like_family_protein__
Zm00001d014977	1.83860755303876	5.62523239585699	4.7778631125519e-13	4.51138691184682e-12	NA
Zm00001d036950	-1.43164299596351	6.69839419930558	4.91112573315097e-13	4.63489031183324e-12	NA
Zm00001d029329	1.86505568413617	5.55065645239111	5.26617770883045e-13	4.96747926406178e-12	Polypyrimidine_tract-binding_protein_homolog_1
Zm00001d043680	-1.58731696869294	6.05266671254139	5.36591306260398e-13	5.0590204909533e-12	Phospholipase_A1-IIdelta
Zm00001d014811	1.34927108168019	6.66072202336873	5.39338458112995e-13	5.08237327587541e-12	DNL_zinc_finger_family_protein__
Zm00001d000508	1.53365228994704	6.44049938901454	5.65408217820219e-13	5.32536963894867e-12	NA
Zm00001d023593	-1.30946366436598	6.85149511707224	5.65729323466996e-13	5.32572714969506e-12	Amino_acid_permease_2
Zm00001d004977	-1.61480730259945	6.01518702073106	5.6870199949495e-13	5.35103347098575e-12	Cytochrome_c-type_biogenesis_ccda-like_chloroplastic_protein
Zm00001d022025	-2.98995618711178	4.44926534146122	5.81710494795445e-13	5.4679623671202e-12	WPP_domain-containing_protein_2
Zm00001d032209	1.28684394641107	6.77063971722036	6.26029727731146e-13	5.88161495948807e-12	NA
Zm00001d026700	-1.43101033125595	6.38786645897544	6.37961519156392e-13	5.99072302237273e-12	BTB/POZ_domain-containing_protein_TNFAIP1_isoform_2
Zm00001d049625	1.82931584711268	5.62515267340027	6.55084140695717e-13	6.1484419173382e-12	Protein_LSD1
Zm00001d046923	-1.76759986509966	5.73739432981612	6.77109630404635e-13	6.35199752532707e-12	D-3-phosphoglycerate_dehydrogenase_2_chloroplastic
Zm00001d004978	-1.88179184122862	5.44844385245432	6.79262570597608e-13	6.36901779180977e-12	Saccharopine_dehydrogenase
Zm00001d051420	-4.91710051394758	4.57143006237524	6.83208629904574e-13	6.40282567009224e-12	_dehydrin3
[truncated: 3,634 more rows]

## Sheet: BvsJ
Gene_id	logFC	logCPM	PValue	FDR	Function
Zm00001d051362	-5.26876120675661	7.9508352366219	2.85199645098813e-53	5.60873622051326e-49	NA
Zm00001d049732	-5.51789277206674	10.0472516468363	5.44188708270539e-52	5.35100756842421e-48	Ferredoxin-1__
Zm00001d046553	-5.51026918383453	7.60878243538851	1.06506800072116e-51	6.98187576739408e-48	Fructose-bisphosphate_aldolase_7_cytosolic
Zm00001d037513	-7.9719937474399	11.2351220701186	6.60159448137532e-50	3.24567392676818e-46	NA
Zm00001d021450	-5.03826130935115	7.72799085982794	8.29720421466722e-50	3.26345636171291e-46	Cytokinin_riboside_5'-monophosphate_phosphoribohydrolase_LOG5
Zm00001d037779	5.85016714265981	8.08489557325205	2.22764869304869e-49	7.30148986624927e-46	NA
Zm00001d040210	-5.67562657924685	7.62807979990839	3.37227764693104e-48	9.47417317207798e-45	NA
Zm00001d046299	-8.13440498004254	6.44699081527327	9.50420876925239e-48	2.33637212070147e-44	NA
Zm00001d019057	-5.66886586860279	7.32960044465361	6.20964655018649e-47	1.35687676728853e-43	NA
Zm00001d035659	-4.56567658155235	9.33481330167668	2.74516499879432e-46	5.3986414866289e-43	Metallothionein-like_protein_2C
Zm00001d003559	-5.49134607096381	7.56901711053363	3.98630708791913e-46	7.1267922900925e-43	NA
Zm00001d049883	-5.09280993277722	7.14187962157158	9.18851427581592e-45	1.50584434790163e-41	Protein_PROTON_GRADIENT_REGULATION_5_chloroplastic
Zm00001d047096	-6.32185580632306	9.14918791413189	1.45348436572082e-41	2.19878642586659e-38	Expansin-B4
Zm00001d024143	7.00138958656292	7.9530922869231	1.6449651608036e-40	2.31070606088312e-37	NA
Zm00001d053015	-4.33842952114432	7.96553165201877	3.05621739092748e-39	4.00690474733199e-36	Fructose-bisphosphate_aldolase__
Zm00001d048737	-5.97762758651537	6.14029106627862	1.15084452224273e-38	1.41453177340159e-35	NA
Zm00001d037550	3.75898086739895	10.0546839006673	1.37219711449401e-38	1.5873899090376e-35	NA
Zm00001d012394	-6.08562927853235	6.2867866543372	3.60314526594052e-38	3.93663637777702e-35	NA
Zm00001d035337	-3.90513088336873	8.64643360288484	7.25826490015346e-38	7.51268618560094e-35	GDP-L-galactose_phosphorylase_1
Zm00001d004348	-4.90575969712168	7.67743597730438	4.03352951693797e-37	3.96616957400511e-34	Natterin-4
Zm00001d030995	5.58041853382203	7.05436650877787	1.35182233052089e-36	1.26594942628685e-33	NA
Zm00001d033316	4.32244600594078	8.23194137122642	4.59842719638177e-36	4.11057587472927e-33	CBL-interacting_serine/threonine-protein_kinase_4
Zm00001d007394	-4.34789839936312	9.14555473790976	8.18965611916334e-36	7.00251205388984e-33	Rubredoxin-like_superfamily_protein
Zm00001d004342	-4.87025559007234	8.13725540937245	4.91342248153389e-35	4.02614027174356e-32	Natterin-4
Zm00001d037383	-6.6468715186021	6.43850146446481	1.1277065632345e-34	8.87099090902784e-32	NA
Zm00001d011746	-6.04701457894431	5.58048050661029	2.85804209162906e-34	2.16177906822989e-31	SPA1-related_3
Zm00001d054044	3.73541906915976	11.1440437322556	1.33455865632247e-32	9.72052982786585e-30	NA
Zm00001d017770	-3.905508299653	8.59812027901333	2.00984786893253e-32	1.41163100680097e-29	Soluble_inorganic_pyrophosphatase_2
Zm00001d051440	5.82139823571899	5.99165805014074	3.48772861423911e-32	2.36516106646988e-29	NA
Zm00001d016943	-4.2579220853525	7.26061068448832	1.02941385821696e-31	6.74815097856491e-29	Photosynthetic_NDH_subunit_of_lumenal_location_2_chloroplastic
Zm00001d015877	5.77935536919337	6.32281201824891	4.85342244615665e-31	3.07894857503602e-28	NA
Zm00001d046234	4.96632164140466	7.50041976564933	5.74530367699101e-31	3.53084819099079e-28	Inositol_oxygenase_2
Zm00001d003459	-4.09149353892043	7.57030825084418	7.81705831698073e-31	4.6584929958104e-28	Protein_disulfide-isomerase_LQY1_chloroplastic
Zm00001d044228	6.14272606800758	7.02371714477802	1.06380428457378e-30	6.15316913541999e-28	NA
Zm00001d035178	4.87426689110334	9.2976754251177	1.88078898378072e-30	1.05678846157233e-27	Cytochrome_P450_71A26
Zm00001d029913	-8.81894668583041	5.58343810274542	3.86546548546305e-30	2.11161789547546e-27	NA
Zm00001d020732	-5.54550616726576	5.42300761331918	7.87555141061763e-30	4.18596200111369e-27	Probable_carboxylesterase_2
Zm00001d002038	-4.09168053648997	6.19713635979158	8.44400760438975e-30	4.36999614599812e-27	NA
Zm00001d020852	-3.52670508217128	7.86642246926565	1.10662546245533e-29	5.58022983196063e-27	Cellulose_synthase-like_protein_E1
Zm00001d019237	4.10734018523126	7.1027454547781	1.26352529796523e-29	6.21212212744606e-27	L-ascorbate_peroxidase_2_cytosolic
Zm00001d007445	4.6672563110281	6.3026203885912	1.77346294317365e-29	8.50656640011048e-27	Adagio_protein_3
Zm00001d026859	5.39266624789028	8.51314038007475	2.50054154622835e-29	1.17084881066968e-26	NA
Zm00001d028180	-5.61893481457835	5.20724515595213	4.07640133732291e-29	1.86433741162308e-26	NA
Zm00001d000176	-5.37376097266266	5.11778612921879	4.26159485085664e-29	1.90473918947606e-26	Zinc_finger_protein_CONSTANS-LIKE_5
Zm00001d011454	-4.64614380886524	9.74076211377791	6.29070764993999e-29	2.74917903652711e-26	NA
Zm00001d037173	-4.1053562508866	6.25638173673228	1.15240169603176e-28	4.92676777264359e-26	EF_hand_family_protein__
Zm00001d011468	-4.65743969946742	5.73469616134079	1.21746829800178e-28	5.09419820180914e-26	NA
Zm00001d006446	-8.19893689219021	6.73788589449573	1.3176170980613e-28	5.39838705218197e-26	NA
Zm00001d034249	-4.57493448316599	5.87383247574994	1.47897753182825e-28	5.93583104917029e-26	Leucine_carboxyl_methyltransferase
Zm00001d018214	-4.62295393521351	5.54026873921167	1.56030986374534e-28	6.13701075608318e-26	O-Glycosyl_hydrolases_family_17_protein
Zm00001d052184	-3.53911961093146	7.34196386438213	1.71233704349646e-28	6.60290594066695e-26	Protein_CURVATURE_THYLAKOID_1D_chloroplastic
Zm00001d009174	-4.76967588194986	5.23312865494575	2.05610971155778e-28	7.776048766826e-26	NA
Zm00001d046210	-4.71658434451544	5.73053122575823	2.24248041203134e-28	8.32087165717139e-26	Beta-glucosidase_11
Zm00001d014778	-3.3553098003392	8.90403215634141	2.35539849872823e-28	8.57801238444249e-26	NA
Zm00001d023673	-4.17067703936759	6.14675491690782	2.77415063747795e-28	9.91935389757116e-26	NA
Zm00001d028399	-4.87313685229507	5.38396139971538	5.54148177485172e-28	1.94604965328989e-25	Thaumatin-like_protein_1__
Zm00001d011080	4.6981870114619	12.9797531797707	6.14100986925751e-28	2.11875614190909e-25	NA
Zm00001d002545	-5.16884216646562	5.02322312904277	2.04159904053918e-27	6.92242874676612e-25	NA
Zm00001d011735	-4.7362678998863	5.46844362697328	3.34478291907227e-27	1.11488984553348e-24	NA
Zm00001d027363	-4.35470094094426	5.57527673414898	5.97089950826074e-27	1.95706182882426e-24	NA
Zm00001d012045	-5.11266252362711	4.97237327219003	1.49720500951391e-26	4.82689077329519e-24	Putative_RING_zinc_finger_domain_superfamily_protein__
Zm00001d030915	3.25038470279068	8.84933351461134	1.82146205462998e-26	5.77756012360535e-24	NA
Zm00001d018738	12.4820550609951	10.608085233926	2.3462621111106e-26	7.32406201223828e-24	NA
Zm00001d026156	-3.73757023054846	6.31569731653909	2.68766788905e-26	8.25869948532147e-24	Putative_glycerol-3-phosphate_transporter_1
Zm00001d042178	-3.28340410861119	8.17096679554459	2.80470299910335e-26	8.48573679697946e-24	Photosystem_II_reaction_center_psb28_protein__
Zm00001d032148	-4.03276632704471	5.89487822512604	6.78608831733653e-26	2.02204867952637e-23	NA
Zm00001d039270	-3.48113736071447	6.59673652735403	8.19386260681533e-26	2.40508211978553e-23	Glutaredoxin_family_protein
Zm00001d007181	-5.15591476887881	4.74811617959226	1.41734708817241e-25	4.09905115235274e-23	Calcium-binding_protein_CML42
Zm00001d022264	-4.11119835130945	6.99336002616756	2.8621438093614e-25	8.15752466013062e-23	NA
Zm00001d003306	-3.5350778927278	8.66581920196687	3.08564770289714e-25	8.66890681788217e-23	Bowman-Birk_type_bran_trypsin_inhibitor
Zm00001d026017	-4.01573338181417	5.51029796743803	3.20109885437058e-25	8.86659296761294e-23	NA
Zm00001d029075	3.4032735608904	7.18400444690042	3.25499427480494e-25	8.89065519559917e-23	CBL-interacting_serine/threonine-protein_kinase_10
Zm00001d009687	-3.01128726703342	7.44727963004233	4.34201864842062e-25	1.16972792794301e-22	Plant_basic_secretory_protein_(BSP)_family_protein
Zm00001d004513	-3.76868821937306	6.08282563265637	5.17629023880879e-25	1.37563410589748e-22	Bifunctional_3-phosphoadenosine_5-phosphosulfate_synthetase_2__
Zm00001d047436	4.26003461378399	7.82009690324733	7.2664736255544e-25	1.90536627093537e-22	AAA-ATPase_ASD_mitochondrial
Zm00001d019985	-5.17620380270952	5.04133001515952	8.27975634435458e-25	2.14249589826417e-22	GDSL_esterase/lipase_
Zm00001d003781	-4.86534687738028	4.80922929781419	1.16363217044853e-24	2.97194678753777e-22	Alpha_carbonic_anhydrase_1_chloroplastic
Zm00001d041246	2.66489041740406	9.76745864084149	1.20224703989253e-24	3.03120388288802e-22	Glycine-rich_RNA-binding_protein_7
Zm00001d027481	-3.72673044589617	6.17230820675934	1.27234329168676e-24	3.16732951573568e-22	NA
Zm00001d043023	-4.298220154072	5.21939156094122	1.82335702734055e-24	4.48226741245991e-22	Protein_RETICULATA-RELATED_6_chloroplastic
Zm00001d031850	-2.87972212887816	8.28473862945232	2.07549386207925e-24	5.03909411008031e-22	Protein_PROTON_GRADIENT_REGULATION_5_chloroplastic
Zm00001d047452	-5.66520628795127	5.47464716093807	2.47764200908149e-24	5.94211070129226e-22	NA
Zm00001d053953	-3.58897598560957	6.35230328586626	4.15341412085423e-24	9.84108940972521e-22	Lil3_protein__
Zm00001d038478	4.30893400243582	6.1421965591606	5.46588263110607e-24	1.27966723599205e-21	Putative_RING_zinc_finger_domain_superfamily_protein%253B_RING-H2_finger_protein_ATL5A__
Zm00001d029424	-4.81497233442761	4.72000756734714	8.20587778275069e-24	1.89855049971265e-21	NA
Zm00001d028867	-3.77364018378996	5.94591344306864	8.92383378695247e-24	2.02143711219207e-21	cAMP-regulated_phosphoprotein_19-related_protein
Zm00001d000840	4.91827298572352	7.28033881815676	8.94259273673907e-24	2.02143711219207e-21	NA
Zm00001d044096	-3.24915642998806	7.18044237489014	1.20442135877498e-23	2.68171337707352e-21	NA
Zm00001d044382	-3.49388507753067	6.54146490182251	1.22030579312006e-23	2.68171337707352e-21	alpha/beta-Hydrolases_superfamily_protein
Zm00001d019177	-3.68459225353345	6.29886543009272	1.22726636802917e-23	2.68171337707352e-21	Chloroplast_stem-loop_binding_protein_of_41_kDa_a_chloroplastic
Zm00001d027581	-5.21756324162219	5.33092353943225	1.31310465327097e-23	2.83774902321174e-21	GATA_zinc_finger_domain-containing_protein_10
Zm00001d041763	-5.97194983606661	5.31219852928772	1.64708803998964e-23	3.52082971678654e-21	Cytokinin-O-glucosyltransferase_2__
Zm00001d014947	-4.84509054454978	5.42907544894357	2.31648662719014e-23	4.89849742046466e-21	NA
Zm00001d012414	-3.41046373978548	6.38965340669438	2.96821390156001e-23	6.20988240298714e-21	ROTUNDIFOLIA_like_8
Zm00001d047252	-6.85233781299933	5.75574486383405	3.21702490920827e-23	6.6595801962621e-21	NA
Zm00001d050889	-3.56139111700865	6.44419526111862	3.5838221666296e-23	7.34160903426435e-21	Oxygen_evolving_enhancer_protein_3__
Zm00001d037361	-3.21583560752757	7.11331059995708	5.19719252188904e-23	1.05369059933474e-20	NA
Zm00001d011487	2.78980036436373	7.82271260200071	8.03282050870255e-23	1.61197396045045e-20	NA
Zm00001d050022	-3.45025794287934	7.40472745668035	8.63594812199114e-23	1.71550056330382e-20	Photosynthetic_NDH_subunit_of_subcomplex_B_1_chloroplastic
Zm00001d007716	-3.82173055974868	5.47001102132413	1.01562295359296e-22	1.99732410053591e-20	Galactolipid_galactosyltransferase_SFR2_chloroplastic
Zm00001d002934	-4.351252650463	4.75694256219354	1.69094155938752e-22	3.29248086207079e-20	NA
Zm00001d026360	-3.64595070524061	5.72896725831181	2.94159273302504e-22	5.67150614585004e-20	Cyclin-dependent_protein_kinase__
Zm00001d034107	-3.17184409023079	6.39956587394918	3.6559598036332e-22	6.98039859206316e-20	cytochrome_P450_family_81_subfamily_D_polypeptide_8
Zm00001d028670	-2.89724460062691	9.98671684580716	4.25954136994632e-22	8.05462890205426e-20	Photosynthetic_NDH_subunit_of_lumenal_location_1_chloroplastic
Zm00001d004583	4.0970312620279	7.33987933425527	4.56613113477313e-22	8.55214618061412e-20	NA
Zm00001d007403	-9.45433236040996	6.39912418418341	4.70412538215999e-22	8.72748394014702e-20	NA
Zm00001d028950	-3.7524692096351	5.1686535477192	4.76597702026146e-22	8.7595985121927e-20	DUF3148_family_protein
Zm00001d046748	-3.40091195860902	6.12166218694093	5.23979089500321e-22	9.54127108714196e-20	Putative_polyphenol_oxidase_family_protein__
Zm00001d053406	3.58189581848958	6.05639551874051	5.53638393818254e-22	9.98885564479797e-20	NA
Zm00001d028998	3.41997335934949	8.43495662991779	6.14661056038553e-22	1.09890221164129e-19	hydroxyproline-rich_glycoprotein_family_protein
Zm00001d028742	-2.90966862208991	7.65398267634944	1.33606038754801e-21	2.3671138361729e-19	NA
Zm00001d007379	3.85725727607127	6.52759335406132	1.7007278669639e-21	2.98629591354572e-19	CASP-like_protein_1U2
Zm00001d000636	3.90815407261325	7.01089449956641	2.0495297922864e-21	3.56690733584995e-19	NA
Zm00001d044765	-3.48763376366568	6.89607729804348	2.83480214600044e-21	4.89028236870566e-19	Benzoate_carboxyl_methyltransferase__
Zm00001d018470	-4.84759116839585	4.43847756629729	3.3511747791781e-21	5.73080027889709e-19	Carboxyl-terminal-processing_peptidase_2_chloroplastic
Zm00001d048313	-3.68502287436607	6.068351748133	3.66598079715751e-21	6.21510158249135e-19	NAD(P)-linked_oxidoreductase_superfamily_protein
Zm00001d003247	4.25168813101815	5.72092147177183	3.74296824212936e-21	6.25908986143308e-19	NA
Zm00001d016655	2.44635548219189	9.36069729612631	3.75558122469797e-21	6.25908986143308e-19	NA
Zm00001d032810	3.1481835950637	6.42545279307972	3.84815637541665e-21	6.35948262848268e-19	CHY-type/CTCHY-type/RING-type_Zinc_finger_protein
Zm00001d049111	-7.97892523415109	4.61537514517109	4.56156013598785e-21	7.47563680286143e-19	Cysteine_proteinase_inhibitor_5
Zm00001d039118	-3.14675525705206	6.79769552272802	4.60748658858116e-21	7.48849845049894e-19	Putative_MYB_DNA-binding_domain_superfamily_protein%253B_RADIALIS__
Zm00001d006212	4.68900977352312	5.31528730418534	4.95592140249062e-21	7.98878281158856e-19	Two-component_response_regulator-like_APRR9
Zm00001d013568	2.48356952928624	12.3714519999839	5.87817733654899e-21	9.39839313012785e-19	NA
Zm00001d000834	-3.30494805577424	6.0993778330837	6.26038209733741e-21	9.85525820786909e-19	NA
Zm00001d015215	-4.0282249841713	4.73614198300139	6.26414764559969e-21	9.85525820786909e-19	NA
Zm00001d012395	-3.69373159770623	4.93633459345011	1.73757343442162e-20	2.71199358423299e-18	Mannose-1-phosphate_guanylyltransferase_1
Zm00001d039643	-4.56861866743658	4.82101346616215	2.28806068303118e-20	3.5430709757867e-18	UDP-glycosyltransferase_73D1
Zm00001d035662	-2.82977269642287	8.29616738509617	3.65531296729633e-20	5.61604568866012e-18	Metallothionein-like_protein_2C
Zm00001d027322	-3.55008595431685	4.94962714990177	3.75062681753599e-20	5.71781604602037e-18	Protein_WEAK_CHLOROPLAST_MOVEMENT_UNDER_BLUE_LIGHT_1
Zm00001d047207	-3.81118437050748	5.12130195780693	4.01338648550604e-20	6.07132758645859e-18	Copper-transporting_ATPase_PAA1__
Zm00001d039197	-2.66786148581792	8.39064602693215	4.17017118437915e-20	6.26035011541987e-18	Putative_ACR_family_protein__
Zm00001d052746	-3.37074053261569	5.26721228807559	5.75908065623398e-20	8.58015758981041e-18	Transmembrane_ascorbate_ferrireductase_1
Zm00001d048422	-3.25308577368378	8.78954386259085	5.87653945392067e-20	8.68932518051157e-18	Photosynthetic_NDH_subunit_of_subcomplex_B_2_chloroplastic
Zm00001d031213	-2.76373228128554	6.59372657850451	7.24741746011714e-20	1.06363964007958e-17	LigA__
Zm00001d007345	-3.36782017965986	5.3924282232158	7.65059470396823e-20	1.11449329961659e-17	11-beta-hydroxysteroid_dehydrogenase-like_5
Zm00001d011063	-3.08352007301679	6.04046273784673	8.10310330364782e-20	1.17173257036425e-17	Metallothionein-like_protein_2C
Zm00001d011515	-3.89507204845132	4.70338640921307	1.18629180315797e-19	1.69499519925088e-17	NA
Zm00001d038772	-3.79445857848012	4.64602856177182	1.18940983167203e-19	1.69499519925088e-17	CCCH_transcription_factor%253B_CCCH_transcription_factor_isoform_1%253B_CCCH_transcription_factor_isoform_2__
Zm00001d021773	2.81371856233263	8.67357692426507	1.20215664514039e-19	1.7008354376497e-17	NA
Zm00001d017077	-4.58847803254931	6.86657208185626	1.38168721989596e-19	1.93066752398797e-17	NA
Zm00001d032605	-2.93076524332318	6.22739412227637	1.38423736846488e-19	1.93066752398797e-17	Alpha-galactosidase_2
Zm00001d021525	-3.30106381390425	5.29297147349394	1.41819124755866e-19	1.96409500524568e-17	FAD/NAD(P)-binding_oxidoreductase_family_protein
ENSRNA049476276	-5.04706565452762	4.40092278108724	1.50155852214336e-19	2.06501048227072e-17	NA
Zm00001d048709	-4.15346518446214	4.68607210189997	1.5589333706612e-19	2.12902664357106e-17	NA
Zm00001d053091	5.20058127516995	4.9075165484641	1.58822979971075e-19	2.15407774076631e-17	Adagio_protein_3
Zm00001d053845	2.32714012899203	13.4630802894658	1.61831417276978e-19	2.1798470220336e-17	NA
Zm00001d049081	-3.57917662044844	5.05882339486976	1.65425401199552e-19	2.20367629540993e-17	NA
Zm00001d010845	6.7837597890337	5.06044078873615	1.65841600590191e-19	2.20367629540993e-17	NA
Zm00001d032849	4.19284242968799	5.27545939391762	1.76286053413172e-19	2.32673927947881e-17	RING/U-box_superfamily_protein
Zm00001d005421	-2.81038304473882	6.43513658866241	1.98583402041464e-19	2.60356078969829e-17	NA
Zm00001d014716	-2.68070993267612	7.67191023202755	2.43074456058677e-19	3.16576308135758e-17	Delta-aminolevulinic_acid_dehydratase__
Zm00001d026501	-3.29908737498045	5.59513064702323	2.53998924627542e-19	3.2862781919245e-17	NA
Zm00001d046343	5.50922127402181	5.05524253749638	2.85166079552976e-19	3.66540922907766e-17	NA
Zm00001d033846	-3.46522114310643	5.16395738977239	2.91189856655902e-19	3.71853228636037e-17	NA
Zm00001d043786	-2.95889436580721	6.14869838833117	2.97357939457455e-19	3.77280079830343e-17	Protein_PLASTID_MOVEMENT_IMPAIRED_2
Zm00001d034705	-3.2547246282561	11.3274719700025	3.26999348559622e-19	4.12228794152149e-17	Putative_uncharacterized_protein_[Source:UniProtKB/TrEMBL%3BAcc:B4FS10]
Zm00001d023117	5.68318008222519	5.85324320060398	3.43725484528795e-19	4.30554482722502e-17	NA
Zm00001d049803	6.15427936314941	4.68920124827984	3.53417108249397e-19	4.39892458913458e-17	NA
Zm00001d053925	-3.429139564449	8.44707884019148	3.86605404944059e-19	4.78174961863514e-17	NA
Zm00001d019062	-2.96222838692825	6.2615909876878	4.34249596527752e-19	5.33747035332173e-17	_membrane_H(+)-ATPase3
Zm00001d043045	-3.51237830484407	7.03058752653224	4.437083335462e-19	5.4198559549811e-17	NA
Zm00001d005158	3.86268734649583	7.44563509554394	4.48502698552607e-19	5.44460127761455e-17	CASP-like_protein_3__
Zm00001d052011	-5.15861892204962	4.17697051899005	5.09609067896855e-19	6.11719109458715e-17	Heparanase-like_protein_3
Zm00001d004006	2.69238724314942	6.89755465827566	5.10128821067981e-19	6.11719109458715e-17	SNF1-related_protein_kinase_regulatory_subunit_gamma-1
Zm00001d020557	-3.2554152149759	5.33478178937218	6.31076555832395e-19	7.52166760424235e-17	NA
Zm00001d029645	-3.15811913807456	5.25131451757493	7.74862491098633e-19	9.17978659635284e-17	Putative_polyol_transporter_1
Zm00001d038051	-3.22856384668623	5.77020749255558	8.96538353740328e-19	1.05576786015912e-16	Peptide_chain_release_factor_PrfB3_chloroplastic
Zm00001d031729	-3.25271122134486	5.31942960150634	9.99976536064976e-19	1.16484091250169e-16	TraB_family_protein
Zm00001d009599	-3.68322091785452	4.96456142805296	1.00100739455296e-18	1.16484091250169e-16	NA
Zm00001d013193	2.75222792530297	9.13563215247854	1.08440337651009e-18	1.25446334132044e-16	CCG-binding_protein_1
Zm00001d042826	-3.60347722201733	4.66028507871667	1.13659494659404e-18	1.30715065612388e-16	AER__
Zm00001d017215	-2.84392295490791	6.209861925394	1.15868169817621e-18	1.32480431839147e-16	Serine/threonine_protein_phosphatase_2A_55_kDa_regulatory_subunit_B_beta_isoform
Zm00001d044409	-4.07580688807913	4.4375563052327	1.24588305012581e-18	1.4162737609118e-16	NA
Zm00001d013907	6.54883880467755	9.11029056899307	1.37694121095333e-18	1.55626010658668e-16	Nonspecific_lipid-transfer_protein__
Zm00001d036698	-3.22884796716196	5.12765747608221	1.77287392611553e-18	1.99230506462789e-16	NA
Zm00001d050222	-3.23158412623115	5.17876922913956	1.86374284498518e-18	2.08252084031128e-16	NA
Zm00001d003404	-2.95172050846348	6.09208663336334	1.94911340724876e-18	2.16560815067537e-16	OSJNBa0072F16.18_protein%3B__protein
Zm00001d027723	-3.05848479637548	5.73006301856509	1.98532007319581e-18	2.19344407637466e-16	ABC-2_type_transporter_family_protein
Zm00001d042345	-3.60639585261469	4.79778704186984	2.02619712654461e-18	2.22610015031432e-16	NA
Zm00001d033882	-3.21043434469346	5.63269374833028	2.3102328375691e-18	2.52405772131299e-16	Lecithin-cholesterol_acyltransferase-like_1
Zm00001d000618	4.9242758211073	5.02992720879364	2.40915468597152e-18	2.60639786506946e-16	NA
Zm00001d044099	-3.89391973675312	10.9090475257385	2.41210419730825e-18	2.60639786506946e-16	NA
Zm00001d039914	-7.24800420968292	6.25288044648121	2.63400148989705e-18	2.83061602733964e-16	Metallothionein-like_protein_type_2__
Zm00001d039685	-4.58454775747227	4.48852618979838	2.68875501870534e-18	2.87375305423148e-16	Probable_galactinol--sucrose_galactosyltransferase_5
Zm00001d046474	4.99268002338705	6.34220564485709	2.73581648505486e-18	2.9082468645994e-16	NA
Zm00001d036925	2.49542381931558	8.24411396383273	2.88624339476124e-18	3.05165927964379e-16	Protein_kinase_Kelch_repeat:Kelch__
Zm00001d021310	-2.62593133913213	8.95621517112674	3.60176164783729e-18	3.78782056504642e-16	Triosephosphate_isomerase__
Zm00001d004689	-5.05130933581446	4.33444685387414	4.84266400602026e-18	5.06573565651034e-16	NA
Zm00001d001860	-2.62929624566859	6.81672100155695	5.0444135927357e-18	5.23465544537753e-16	Haloacid_dehalogenase-like_hydrolase_domain-containing_protein_
Zm00001d039840	-4.16221570367025	4.32821201271735	5.05738093471845e-18	5.23465544537753e-16	NA
Zm00001d042697	-2.96118907286263	10.7906948745538	5.26769867244937e-18	5.42379906242876e-16	NA
Zm00001d037103	-3.43498124815515	8.68645114140518	6.29882018908861e-18	6.45169780409462e-16	Peroxiredoxin_Q_chloroplastic
Zm00001d036431	-3.64983959617166	4.72786429656563	7.6021433137841e-18	7.74630831134083e-16	Ripening_protein__
Zm00001d034461	-6.25361728259637	4.28394579050414	8.37237874606887e-18	8.48717527939126e-16	Tryptophan_synthase_alpha_chain_chloroplastic
Zm00001d027694	-2.7891355366148	7.1510396967815	1.00316824758377e-17	1.01170803881962e-15	NA
Zm00001d033790	-4.02370140423909	4.42963323508373	1.24642909890386e-17	1.25062625811445e-15	Actin-1__
Zm00001d012287	-2.72099510003238	8.66874721280885	1.27331660359923e-17	1.27111900133921e-15	NA
Zm00001d051865	-3.35187090380332	4.9190252338568	1.28717770475097e-17	1.27846650210266e-15	C2H2-type_zinc_finger_family_protein
Zm00001d049995	-2.97031073604362	7.05238514860431	1.49711842278875e-17	1.47951411570672e-15	NA
Zm00001d051429	-2.73989175659224	6.34841387585778	1.582617602062e-17	1.55597178037634e-15	NA
Zm00001d014863	-5.45388160469501	4.06001666509376	1.59030981315796e-17	1.55597178037634e-15	NA
Zm00001d048949	7.92607048064952	10.5951435746288	1.73750777271519e-17	1.69157563654539e-15	NA
Zm00001d038476	-8.3993278568503	5.03852027965218	1.76328901255307e-17	1.70821880398368e-15	NA
Zm00001d016456	-3.00290907312017	5.3030435925842	2.36226707217908e-17	2.27727177654283e-15	NA
Zm00001d043592	-3.04422884544847	5.14471734035799	2.43580165174928e-17	2.33670611138055e-15	SPA1-related_3
Zm00001d051529	-4.68494428849707	4.24385382206296	2.57058603379848e-17	2.45297216200941e-15	Putative_AMP-dependent_synthetase_and_ligase_superfamily_protein__
Zm00001d033065	-3.38560277709921	4.6154186933877	2.58194466356121e-17	2.45297216200941e-15	NA
Zm00001d034182	-5.73734865330954	4.69222240344303	2.69437501822187e-17	2.54747976482458e-15	NA
Zm00001d043047	-7.89294551837016	4.6520466869049	3.00203207998568e-17	2.82478291315782e-15	NA
Zm00001d048622	-5.75353372323344	4.04160763372344	3.16548862789906e-17	2.96440473125061e-15	NA
Zm00001d046961	3.30140863794731	5.97239837984903	3.49049605150334e-17	3.25327466108363e-15	VQ_motif_family_protein__
Zm00001d040905	4.7250307013654	5.10801335695486	3.53567076572831e-17	3.27983496598175e-15	NA
Zm00001d024500	3.76163711921753	4.90543743582186	3.60188211000617e-17	3.32556871245921e-15	late_embryogenesis_abundant_protein
Zm00001d048829	-4.41395994367452	4.25616996052059	3.6489492895484e-17	3.35328209010556e-15	Remorin_family_protein
Zm00001d026437	-2.64476904744872	6.65342388561827	3.95581453231444e-17	3.60201031122238e-15	alpha/beta-Hydrolases_superfamily_protein
Zm00001d026248	-2.74236729858249	5.96267503205783	3.95624034996458e-17	3.60201031122238e-15	Putative_RING_zinc_finger_domain_superfamily_protein_isoform_1%253B_Putative_RING_zinc_finger_domain_superfamily_protein_isoform_2__
Zm00001d048950	7.48468375620998	10.3788483761116	3.97551757838293e-17	3.60288150675017e-15	NA
Zm00001d027729	-2.49315973247309	7.64548451329553	4.00547447371853e-17	3.61337894496095e-15	Photosynthetic_NDH_subunit_of_subcomplex_B_2_chloroplastic
Zm00001d025948	-3.10121375655807	5.16900596415301	4.12368975748284e-17	3.7030357429524e-15	Putative_translation_elongation_factor_family_protein__
Zm00001d027098	5.40827012884486	4.98729487070246	4.2434092890253e-17	3.7932221399078e-15	NA
Zm00001d049242	3.1998459614397	6.62395659115143	4.27841472008223e-17	3.80720832059444e-15	NA
Zm00001d042050	-3.80411474727879	10.9207780338952	4.3616724660231e-17	3.86381309535181e-15	Protein_RETICULATA-RELATED_4_chloroplastic
Zm00001d042341	2.48868097380616	7.68129976985511	5.13642166850809e-17	4.52972504631749e-15	NA
Zm00001d000126	-3.42719376175293	5.35991994427104	5.19074297438838e-17	4.54789254336579e-15	OSJNBb0118P14.9_protein%3B_Os04g0403901_protein
Zm00001d033338	-3.64475297338329	4.78813236797973	5.21550579497644e-17	4.54789254336579e-15	NA
Zm00001d016066	-3.54680838360508	4.49086825966342	5.22639944473034e-17	4.54789254336579e-15	F-box/kelch-repeat_protein_
Zm00001d011734	-3.18874951017613	8.16355186823459	5.50794743070183e-17	4.77177507366441e-15	Inorganic_pyrophosphatase_1
Zm00001d052673	-4.30570213730989	8.00748576605534	6.18413751231205e-17	5.33408983847056e-15	NA
Zm00001d033925	2.16776813795289	8.96358214137526	6.28737952985926e-17	5.39945877005294e-15	NA
Zm00001d027332	-3.634006180084	8.41219502503903	6.99662126008939e-17	5.98241537830078e-15	Nonspecific_lipid-transfer_protein__
Zm00001d039175	-6.94594659435106	4.21683261134318	7.68407670949434e-17	6.54177716748553e-15	alpha/beta-Hydrolases_superfamily_protein
Zm00001d003468	-2.96876657937638	5.32551039654535	7.74762180974505e-17	6.55610469228705e-15	Sugar_transport_protein_5
Zm00001d012333	-3.48497564328603	4.80117956319674	7.76758056189812e-17	6.55610469228705e-15	HXXXD-type_acyl-transferase_family_protein
Zm00001d025747	-2.61831714328312	7.60289003306352	7.86869367510935e-17	6.6130653766966e-15	Phosphoglycolate_phosphatase_1A_chloroplastic
Zm00001d042727	-3.1196047327442	9.11672964630273	8.19758091737482e-17	6.86015431153588e-15	Fructose-16-bisphosphatase_cytosolic
Zm00001d026056	-3.38069397656718	5.53928955108138	9.79593886462221e-17	8.16300566574833e-15	NA
Zm00001d007858	-2.41321920808282	7.35611173638873	1.11772438023399e-16	9.27475428762941e-15	Pyridoxal_reductase_chloroplastic
Zm00001d029078	-3.04323312466005	5.14832037179209	1.1512044939175e-16	9.51243175520234e-15	NA
Zm00001d031934	-5.77412565521087	4.21612105769661	1.69856919935488e-16	1.39380133851428e-14	Chlorophyllase-1
Zm00001d028260	-2.78171461649811	7.06815411615926	1.70096776794177e-16	1.39380133851428e-14	NA
Zm00001d032230	-3.76210133262539	4.95675345570088	1.87821302479964e-16	1.53265300189667e-14	NA
Zm00001d053978	-3.04079656227052	5.37407530135897	1.92265217345342e-16	1.56243296046012e-14	alpha/beta-Hydrolases_superfamily_protein
Zm00001d009797	3.60249548643981	5.10169740236088	2.14460575933631e-16	1.73563032358469e-14	Lactoylglutathione_lyase_/_glyoxalase_I_family_protein
Zm00001d011256	-2.65425933823701	7.80162614542254	2.1736509247461e-16	1.75192701172364e-14	OHP2__
Zm00001d038126	-2.57946140930928	6.23969931652984	2.18769387030368e-16	1.75604847564866e-14	NA
Zm00001d032332	-3.2631616548545	4.83726247418492	2.29371820450061e-16	1.83366919551663e-14	Quinone_oxidoreductase-like_protein_At1g23740__
Zm00001d022512	-5.05929281421364	4.09820238306939	2.38560019037345e-16	1.89940134995483e-14	Tryptophan/tyrosine_permease
Zm00001d014349	-2.16515423017372	9.50302653068899	2.44874116316727e-16	1.94181224656643e-14	NAD(P)H-quinone_oxidoreductase_subunit_S_chloroplastic
Zm00001d028750	5.55690260700318	6.81602231826797	2.75897514972934e-16	2.17903635721194e-14	NA
Zm00001d053568	-2.50476317218436	9.69429632337643	2.78598110361671e-16	2.19156417534905e-14	NA
Zm00001d032926	-2.50345785160354	6.7860419790791	2.82709875744828e-16	2.21504877147322e-14	NA
Zm00001d002454	-2.54704142047583	6.91101854746123	3.7159156947668e-16	2.89988881163825e-14	Phosphoribulokinase__
Zm00001d018734	5.78422163114544	6.30057663987634	3.83344873468491e-16	2.97978667258156e-14	Pathogenesis-related_protein_1
Zm00001d004448	-5.65054666587453	4.09944092731196	4.83382759747764e-16	3.74260053275572e-14	Probable_pectate_lyase_8
Zm00001d045661	-3.07050943037259	6.64528378072634	5.02709884356043e-16	3.87697748460626e-14	NA
Zm00001d018157	-2.78632421207055	9.4570902507842	5.66615496854658e-16	4.35275795357176e-14	NA
Zm00001d047492	2.53518930607842	7.18833401436147	6.63776847858944e-16	5.07931342023113e-14	Heavy_metal_transport/detoxification_superfamily_protein
Zm00001d049267	-3.05435909201474	7.75063602126802	6.82372288695822e-16	5.20136954631475e-14	Acyl_carrier_protein__
Zm00001d053868	-2.53997659176266	7.04949660925598	6.95247497200442e-16	5.27904914283548e-14	NA
Zm00001d042289	-2.66505313473006	7.69584964410002	7.21736171451188e-16	5.45910136452272e-14	Rieske_domain_containing_protein__
Zm00001d003195	2.07498278141689	10.5491932249477	8.01205240665136e-16	6.036974047096e-14	NA
Zm00001d012325	-2.95703984954845	4.9584142713805	8.2701710744028e-16	6.20767879195441e-14	Tetratricopeptide_repeat_(TPR)-like_superfamily_protein
Zm00001d044520	4.52067093060506	4.57389579649342	9.40725245743199e-16	7.03433562083108e-14	NA
Zm00001d013133	-7.38696209284672	4.09441848364834	9.84614143800683e-16	7.33462945150918e-14	Verprolin__
Zm00001d010445	2.70333755303106	6.15549608367261	1.10661040192085e-15	8.21230194874543e-14	Abscisic_acid_receptor_PYL9
Zm00001d007827	-7.91378462483983	7.4827469240045	1.13970789433122e-15	8.42612610899166e-14	NA
Zm00001d031602	-2.75978879695368	5.16685576717954	1.24269347939936e-15	9.15311234676699e-14	Uridine_kinase-like_protein_2_chloroplastic
Zm00001d006098	-2.97571337333771	4.86429576512714	1.25661359012434e-15	9.22110554603925e-14	Cyclopropane_fatty_acid_synthase__
Zm00001d000133	-2.73723093729556	5.46872986012419	1.28928708064016e-15	9.42569506612245e-14	Acetyl-coenzyme_A_synthetase_chloroplastic/glyoxysomal
Zm00001d018498	-2.13634506674677	7.33222800430297	1.31310344750635e-15	9.56425644394811e-14	Cysteine_proteinases_superfamily_protein
Zm00001d022326	-2.65705976280937	6.17339235979786	1.51407997450055e-15	1.09874157854346e-13	Probable_carboxylesterase_18
Zm00001d025249	-3.56057596508494	4.35482310234348	1.55960470790614e-15	1.12363691016744e-13	catalytics%3Bhydrolases
Zm00001d036262	2.68702165163059	6.04396868057551	1.55981326388544e-15	1.12363691016744e-13	Protein_kinase_superfamily_protein
Zm00001d031158	4.26659515235931	11.692500022002	1.76720659672273e-15	1.26838996099085e-13	NA
Zm00001d036877	-3.02031359358306	4.98339224242146	1.89594049560275e-15	1.35583875587359e-13	Phosphatidylcholine:diacylglycerol_cholinephosphotransferase_1
Zm00001d013261	-2.79223046413276	9.24392686318924	2.03636360606386e-15	1.45098285061058e-13	Cysteine_protease_1__
Zm00001d003276	-2.56006739459246	5.99594866734436	2.09317221924973e-15	1.48607670988322e-13	S-adenosyl-L-methionine-dependent_methyltransferases_superfamily_protein
Zm00001d029803	-4.21408590144631	4.15178837875556	2.46871774842721e-15	1.74639580002048e-13	Major_facilitator_superfamily_protein
Zm00001d029061	-2.76353895223043	5.32578092302546	2.53847151484273e-15	1.78930397171674e-13	PPR_containing_plant-like_protein
Zm00001d050909	3.68129475847703	4.7168812668729	2.71864178660902e-15	1.90945747769475e-13	NA
Zm00001d048693	-2.9138562294099	5.36111985281703	2.73936568655956e-15	1.91716603529823e-13	ATA15_protein__
Zm00001d035759	-3.17667625376643	7.38168119451909	3.47781081973359e-15	2.42534140357734e-13	Putative_uncharacterized_protein_[Source:UniProtKB/TrEMBL%3BAcc:B6SR92]
Zm00001d048063	4.68313268731791	4.48702563358174	3.74386161956605e-15	2.60165309577335e-13	NA
Zm00001d025711	2.94485951663233	5.95585994069015	4.04817481860788e-15	2.8032185205191e-13	Whole_genome_shotgun_sequence_of_line_PN40024_scaffold_66.assembly12x_(Fragment)
Zm00001d032162	-2.4268277072492	6.41506512063644	4.1573911546624e-15	2.86874577009091e-13	Temperature-induced_lipocalin-1
Zm00001d033633	2.7865469506687	6.49186724373195	6.53736829057473e-15	4.49524072735814e-13	Haloacid_dehalogenase-like_hydrolase_(HAD)_superfamily_protein
Zm00001d052977	-4.46085249622059	4.01330428841921	6.83869103992452e-15	4.68605219481379e-13	NA
Zm00001d039077	-4.45834693306813	4.06000537624848	6.89018458313513e-15	4.7049434031922e-13	NA
Zm00001d012626	-3.18881549110011	4.48583044190754	6.9608418946274e-15	4.73674452248244e-13	NA
Zm00001d019933	7.56508745384667	5.24299717203033	7.35219886637529e-15	4.98469554741978e-13	NA
Zm00001d046555	-2.21096739303995	9.12065375282	7.37590971371481e-15	4.98469554741978e-13	NA
Zm00001d048688	-3.31592846604868	4.36357670475569	7.50806161743115e-15	5.05662807426031e-13	UDP-glycosyltransferase_75B1
Zm00001d053828	-2.27783562642551	8.19340386013887	9.1370571386854e-15	6.13274285629307e-13	NA
Zm00001d004309	-3.37330210587516	5.01984659422445	1.10135068692466e-14	7.36706211192528e-13	NA
Zm00001d037757	-2.37927686490735	7.05426548260311	1.12491426634329e-14	7.49917422437532e-13	Grx_C15-glutaredoxin_subgroup_III__
Zm00001d011486	3.84587653281596	4.73074853154607	1.16149267408757e-14	7.71686315155611e-13	CTP_synthase_family_protein
Zm00001d008612	-2.88863559844156	6.66355172875989	1.28216741085712e-14	8.48993410838928e-13	NA
Zm00001d018623	-2.45732170887648	9.86115233995283	1.29697830428308e-14	8.55918635303055e-13	Photosynthetic_NDH_subunit_of_lumenal_location_3_chloroplastic
Zm00001d027048	3.15841961354526	5.09096417277342	1.33114186520696e-14	8.75526284988634e-13	NA
Zm00001d029768	-4.47218766454562	3.98826324210948	1.33704815185299e-14	8.76479631811361e-13	NA
Zm00001d010314	-2.41416353730176	6.26792608797612	1.42094497895197e-14	9.2838219123154e-13	NA
Zm00001d014659	-2.2923635460877	6.36836823528229	1.44709778661861e-14	9.42338578531181e-13	Macrophage_migration_inhibitory_factor__
Zm00001d042346	-2.80098548203139	7.24668442313583	1.53339374441064e-14	9.95238329293056e-13	alpha/beta-Hydrolases_superfamily_protein
Zm00001d028151	-5.23993503842016	3.83818175923783	1.55856724345104e-14	1.00824945426671e-12	Putative_polyol_transporter_1
Zm00001d048520	6.08699354420928	4.28378515467187	1.68814563550495e-14	1.0884941661587e-12	Aquaporin_TIP3.1__
Zm00001d051908	2.1328259025655	10.8949092346523	1.75648269781578e-14	1.12885584102108e-12	OSIGBa0147B06.5_protein
Zm00001d021197	-3.16491810307708	4.45645392063259	2.29676943273278e-14	1.47127907700726e-12	Alpha-L-fucosidase_1
Zm00001d043665	6.53255802573408	6.71147913539066	2.36844790468962e-14	1.51226936667617e-12	NA
Zm00001d043366	-3.45443591734504	4.25524810906861	2.39976528051184e-14	1.52730692577818e-12	Protein_CHLORORESPIRATORY_REDUCTION_7_chloroplastic
Zm00001d027768	-2.65742965679286	5.37956203958545	2.44719024890598e-14	1.55246591725758e-12	Putative_ion_channel_POLLUX-like_2
Zm00001d005814	-2.43418617020345	7.87370900949671	2.53144348908523e-14	1.60075137158682e-12	Photosystem_I_chlorophyll_a/b-binding_protein_6_chloroplastic
Zm00001d047063	-2.6940687944175	4.87800737181131	2.61062931488336e-14	1.64270055976386e-12	camphor_resistance_CrcB_family_protein
Zm00001d046170	-4.14931911377225	12.4390449103163	2.61448833116083e-14	1.64270055976386e-12	NA
Zm00001d031569	2.75873388133993	5.60342435814759	2.8588641858163e-14	1.79052302797017e-12	Peptidyl-prolyl_isomerase__
Zm00001d048181	-2.96057007063201	4.52951759683494	2.87586472692268e-14	1.79545256252893e-12	Chloroplast_30S_ribosomal_protein_S10__
Zm00001d034256	-2.09360868774931	7.53542048510867	2.90309644064204e-14	1.80671818359704e-12	NA
Zm00001d026096	-3.13736508643976	4.41839557222115	3.00795672838231e-14	1.86607183029548e-12	NA
Zm00001d010672	-2.76723655761729	7.69532141741627	3.6690212786665e-14	2.26902429139168e-12	Metacaspase_type_II__
Zm00001d008820	-2.60139531019589	6.20483009891275	4.22848102657001e-14	2.60681215888796e-12	2-oxoglutarate_(2OG)_and_Fe(II)-dependent_oxygenase_superfamily_protein
Zm00001d010321	-2.7487177510255	6.45170905769813	4.31330309656653e-14	2.65079433428367e-12	NA
Zm00001d037769	3.00843031933675	5.98864507345338	4.37349197571847e-14	2.67941100294329e-12	NA
Zm00001d040422	-2.26668740794351	6.39778636100537	4.43226330240107e-14	2.70698416475216e-12	Carbohydrate_transporter/_sugar_porter/_transporter__
Zm00001d006841	3.76845618423733	5.55903264720369	4.6302600218821e-14	2.81915460031992e-12	alpha/beta-Hydrolases_superfamily_protein
Zm00001d042143	7.42769789940218	9.23075431122254	4.7625586481755e-14	2.89075550540183e-12	NA
Zm00001d003212	-2.2808531552149	6.13030533014867	4.85518742671163e-14	2.9379112594988e-12	Probable_protein_kinase_
Zm00001d034839	-2.24251597057424	6.51524727981042	5.16563791492168e-14	3.11617899493404e-12	Purple_acid_phosphatase_15
Zm00001d023242	-2.54399192476699	5.4558377305715	5.26132040760686e-14	3.16419349039745e-12	Two-component_response_regulator_ARR9
Zm00001d039941	-2.86129155363676	5.43281978561769	5.44879684458859e-14	3.2669524007829e-12	16.9_kDa_class_I_heat_shock_protein_2__
Zm00001d049099	3.27378918166383	7.1148291683675	5.5879444962542e-14	3.34019806879438e-12	NA
Zm00001d027291	-5.15101975852544	9.64030154065709	6.1062533767333e-14	3.63895693657082e-12	extensin-like_protein
Zm00001d031657	-3.52214060448131	5.03634076892693	6.32375296100044e-14	3.7571880885509e-12	Probable_inactive_purple_acid_phosphatase_27
Zm00001d047796	-3.21783499933505	5.19143427340322	7.66090171221531e-14	4.53793051422971e-12	Trifunctional_UDP-glucose_46-dehydratase/UDP-4-keto-6-deoxy-D-glucose_35-epimerase/UDP-4-keto-L-rhamnose-reductase_RHM2
Zm00001d003848	-3.01604817577769	4.60111422075633	8.7279571836526e-14	5.15447465386523e-12	NA
Zm00001d045564	-2.72246294230609	4.8349548828494	8.901766708641e-14	5.24138155964473e-12	Haloacid_dehalogenase-like_hydrolase_domain-containing_protein_Sgpp
Zm00001d031428	-4.08940986844015	4.01447218295768	9.5394261938631e-14	5.60007031428393e-12	Monogalactosyldiacylglycerol_synthase_2_chloroplastic
Zm00001d007366	-2.09369443740829	8.06712509217774	9.65896843822354e-14	5.64281485015957e-12	Haloacid_dehalogenase-like_hydrolase_domain-containing_protein_
Zm00001d038485	-2.30939226739877	6.61070429549815	9.66962577292675e-14	5.64281485015957e-12	Serine/threonine-protein_kinase_STN8_chloroplastic
Zm00001d030086	-3.70598704121262	4.61680320027628	9.74904825614639e-14	5.67233085814719e-12	Tetratricopeptide_repeat_(TPR)-like_superfamily_protein
Zm00001d046952	-2.38783131895846	6.0722855343595	1.03271356361791e-13	5.9909572100619e-12	Allantoate_deiminase
Zm00001d048623	-2.54988627202668	5.29862918006162	1.0834652480214e-13	6.26689046105554e-12	NA
Zm00001d003715	-2.53572824920069	7.81115370050864	1.09605376436397e-13	6.3211124134844e-12	Structural_molecule__
Zm00001d017913	-2.7083311305936	4.9140081651609	1.14634268024371e-13	6.59180559931953e-12	Protein_NSP-INTERACTING_KINASE_1
Zm00001d053974	-2.64784571669865	5.02518848020008	1.17096405067034e-13	6.71375481646733e-12	NA
Zm00001d018936	-2.11109436856664	7.82666939460439	1.23092275097136e-13	7.03701361064034e-12	Probable_ribose-5-phosphate_isomerase_3_chloroplastic
Zm00001d037680	-2.46289320600029	6.71644019915834	1.24737511801304e-13	7.11039973067957e-12	Vegetative_storage_protein_2
Zm00001d021421	-2.04967290196559	7.13264714538317	1.25934275311614e-13	7.1578712667e-12	_UDP-glucose_pyrophosphorylase2
Zm00001d040066	2.98358781204038	4.99517908512703	1.32553029266106e-13	7.512356984286e-12	Glycosyltransferase_family_61_protein
Zm00001d033700	3.99100995286626	4.42409301323991	1.35094458569921e-13	7.63438971906916e-12	NA
Zm00001d039310	2.89518741270621	5.11674048105799	1.35792384460222e-13	7.65184250084451e-12	Cytochrome_P450_71A26
Zm00001d034453	-5.12013310348335	4.01805085543084	1.60043120139418e-13	8.99259428760515e-12	Tryptophan_synthase_alpha_chain_chloroplastic
Zm00001d037681	-4.80112377686967	5.21054283574001	1.61725864206133e-13	9.06125597002225e-12	Vegetative_storage_protein_2
Zm00001d024519	-2.39966947252747	8.00004684136787	1.70576312927215e-13	9.52998230121198e-12	rubredoxin_family_protein
Zm00001d031568	3.52128425505079	4.87000033612152	1.71331920117442e-13	9.54508085277513e-12	NA
Zm00001d027421	-2.36331715898948	7.1078626769991	1.7365486847422e-13	9.64716565936159e-12	50S_ribosomal_protein_L11_chloroplastic
Zm00001d024572	-2.47091201560518	5.25542684061069	1.88990710395896e-13	1.04695529877343e-11	Putative_glycerol-3-phosphate_transporter_1
Zm00001d011901	-2.7577179820973	4.82675107499122	2.08061387483789e-13	1.14936383321803e-11	Tetratricopeptide_repeat_(TPR)-like_superfamily_protein
Zm00001d045770	5.89541573800517	4.24274551918537	2.28279964141564e-13	1.25732548289813e-11	NA
Zm00001d044117	-2.61193965561643	4.81667377740547	2.28883617856977e-13	1.25732548289813e-11	NA
Zm00001d031908	-2.51824745201258	7.03476552003222	2.30795142695714e-13	1.26252161297324e-11	Superoxide_dismutase_
Zm00001d021291	4.3869954262211	4.42275026865238	2.31113485543764e-13	1.26252161297324e-11	Two-component_response_regulator-like_APRR9
Zm00001d000310	-2.26250954606346	6.17156669891442	2.32529322825899e-13	1.26673730268535e-11	Protein_LURP-one-related_5
Zm00001d029201	-2.29112479025346	6.77190622284645	2.42033182900406e-13	1.3148686671048e-11	50S_ribosomal_protein_L6__
Zm00001d043735	-5.82826699998005	3.71507108875739	2.45614003297698e-13	1.33064600243871e-11	Bidirectional_sugar_transporter_SWEET2
Zm00001d020108	-2.17778033555173	7.14837810539647	2.507600290686e-13	1.3547930581492e-11	Galactose_mutarotase-like_superfamily_protein
Zm00001d033699	3.17613768844723	5.62768832272383	2.54270993302341e-13	1.36999817925585e-11	NA
Zm00001d017069	-2.60862853021632	5.11775580333933	2.71662509792905e-13	1.45970352939543e-11	Inorganic_phosphate_transporter_2-1_chloroplastic
Zm00001d006610	-2.59572393321173	6.01237984663603	2.74105595258639e-13	1.46881761208621e-11	Peptidyl-prolyl_cis-trans_isomerase_CYP37_chloroplastic
Zm00001d013022	-3.40462084179709	4.17689951314117	2.92924155121458e-13	1.56539305288549e-11	(+)-neomenthol_dehydrogenase
Zm00001d025528	2.66317217751414	5.54710051893969	3.05001994848794e-13	1.62552011671988e-11	NAD(P)-linked_oxidoreductase_superfamily_protein
Zm00001d033455	6.81952159562288	10.05320356375	3.0911195330981e-13	1.64297180372722e-11	Protein_P21__
Zm00001d012241	-3.41755556792599	4.2085575289412	3.62406304786576e-13	1.92104646628917e-11	Receptor-like_kinase-like
Zm00001d048907	-4.70890572341175	3.86397317532657	3.803784787237e-13	2.00671439404457e-11	Mannose-6-phosphate_isomerase__
Zm00001d011147	-2.3995158198369	6.23521767353794	3.80608394680477e-13	2.00671439404457e-11	Ascorbate_transporter_chloroplastic
Zm00001d007274	1.8338898697137	8.70540384121317	3.85631438212567e-13	2.02776146093271e-11	Protein_kinase_Kelch_repeat:Kelch__
Zm00001d015975	-2.73010101435875	4.59740965964965	4.17592056982687e-13	2.18996410469907e-11	Probable_lactoylglutathione_lyase_chloroplastic
Zm00001d046191	4.64593125859865	4.16627782422768	4.57699576115718e-13	2.39391485741801e-11	NA
Zm00001d051056	-2.12259508082561	6.76836869616824	4.79562816166609e-13	2.50161335350995e-11	S-adenosylmethionine_decarboxylase_proenzyme__
Zm00001d043965	-6.37335860425873	3.6772046434956	4.89471157383474e-13	2.54654491563582e-11	Mannan_endo-14-beta-mannosidase_7
Zm00001d011826	-2.22148918617482	9.58800779173699	4.92834705197577e-13	2.55727897425212e-11	NAD(P)H-quinone_oxidoreductase_subunit_O_chloroplastic
Zm00001d037743	-2.76566818279795	4.83206797644761	4.95575534255805e-13	2.56473380438807e-11	NA
Zm00001d034179	-2.91246214167288	11.6907345429471	5.18364714707645e-13	2.67063619858809e-11	Plastoquinol-plastocyanin_reductase__
Zm00001d041204	-2.59609132743998	5.21803047732117	5.18754717716186e-13	2.67063619858809e-11	NA
Zm00001d037784	-5.73641168239744	3.8136299787945	5.24761978738289e-13	2.69450889657107e-11	NA
Zm00001d007936	-2.03989054059637	7.05252941500362	5.29092012753202e-13	2.70966758406366e-11	Pyridoxal_5'-phosphate_synthase-like_subunit_PDX1.2
Zm00001d036750	-2.55595338620124	4.92190533480975	5.3192906695981e-13	2.71712130670951e-11	Heptahelical_transmembrane_protein_1
Zm00001d014317	-2.2760212570421	6.30274858620113	5.66548986333826e-13	2.88296188639443e-11	NA
Zm00001d042633	6.35821687281164	5.88363953497702	5.67327494169961e-13	2.88296188639443e-11	Dirigent_protein_[Source:UniProtKB/TrEMBL%3BAcc:B6U4J7]
Zm00001d004894	-2.86269615465536	11.7040233202684	6.03734778676272e-13	3.06006395810504e-11	NA
Zm00001d050150	-2.48579641436376	5.56724137630569	6.13151651040717e-13	3.09980472220225e-11	Adenylate_kinase_5_chloroplastic
Zm00001d048593	-2.12178586659703	10.6024940606236	6.47307695655305e-13	3.26409054942493e-11	NA
Zm00001d045845	-2.37958263517951	5.35321606992533	6.54222085453042e-13	3.2905195735344e-11	Peroxidase_1__
Zm00001d029744	4.17008022211703	5.722160273084	6.60811531382894e-13	3.31518356535102e-11	NA
Zm00001d026530	-4.12478403907269	3.95392764966507	6.74425867258125e-13	3.37487509045758e-11	SAUR-like_auxin-responsive_protein_family
Zm00001d048524	-2.62082470517393	4.85277827492689	6.89997043427095e-13	3.44403092792824e-11	NA
Zm00001d028601	-2.16790051367629	7.99414547551585	7.56912799468135e-13	3.76846762388363e-11	Haloacid_dehalogenase-like_hydrolase_(HAD)_superfamily_protein
Zm00001d018017	2.67909237696621	5.12055380908686	8.31286091161584e-13	4.12830107797569e-11	NA
Zm00001d026282	-3.43265324456245	5.23405740600367	8.74648674796518e-13	4.33115606105273e-11	Bifunctional_inhibitor/lipid-transfer_protein/seed_storage_2S_albumin_superfamily_protein
Zm00001d016736	-2.15091172071246	8.60463845277539	8.76538244838292e-13	4.33115606105273e-11	2-Cys_peroxiredoxin_BAS1_chloroplastic
Zm00001d027999	-2.91379062917064	6.69618642575181	9.06476926116118e-13	4.46786346591468e-11	2-carboxy-14-naphthoquinone_phytyltransferase_chloroplastic
Zm00001d029983	-1.69463858415754	8.76027318235373	9.72105388156412e-13	4.779356140871e-11	Beta-amylase_3_chloroplastic
Zm00001d004700	-6.24276965146297	3.66626746691401	9.75523961000863e-13	4.78420304664413e-11	Bifunctional_inhibitor/lipid-transfer_protein/seed_storage_2S_albumin_superfamily_protein
Zm00001d008273	2.75997096367137	5.09789115210963	9.95460682957902e-13	4.86983328135575e-11	Alpha-xylosidase_1
Zm00001d007324	-3.31828126038804	4.19725039646923	1.01756973930566e-12	4.95351898551852e-11	NA
Zm00001d047420	-3.53139813622549	4.13262638012519	1.01760483583315e-12	4.95351898551852e-11	DUF679_domain_membrane_protein_2
Zm00001d005346	-2.16867708165633	7.61628486336176	1.08836233760644e-12	5.28487252626375e-11	Aldo-keto_reductase/_oxidoreductase__
Zm00001d029258	3.30721593130774	5.33919031600742	1.09269021156732e-12	5.29281913809922e-11	Protein_kinase_superfamily_protein
Zm00001d023757	-2.28481730964397	9.1157562877072	1.21645908429462e-12	5.87785856308059e-11	NAD(P)H-quinone_oxidoreductase_subunit_U_chloroplastic
Zm00001d047560	2.23822822026338	6.28628388502558	1.22644128304278e-12	5.91156722360768e-11	Protein_binding_protein%253B_Putative_RING_zinc_finger_domain_superfamily_protein_isoform_1%253B_Putative_RING_zinc_finger_domain_superfamily_protein_isoform_2__
Zm00001d033018	-2.29030260910205	5.53285041410676	1.24081848144287e-12	5.96624358338766e-11	Glyceraldehyde-3-phosphate_dehydrogenase-like_family_protein
Zm00001d046535	-4.09942349251495	3.93784950071838	1.29279958302722e-12	6.20102356093008e-11	Phosphatidylcholine:diacylglycerol_cholinephosphotransferase_1
Zm00001d018386	-2.14828365544869	8.09453050431289	1.34642201387767e-12	6.4425146775957e-11	NA
Zm00001d028651	5.01330555051855	4.61906473898183	1.44347575852659e-12	6.89014423960775e-11	NA
Zm00001d044970	-2.00796901367739	7.47391526147085	1.55580562730224e-12	7.40834708632588e-11	Probable_tyrosine-protein_phosphatase_
Zm00001d039848	-2.60799639302613	4.74971018242341	1.56085654297741e-12	7.41444559763133e-11	NAD(P)-binding_Rossmann-fold_superfamily_protein
Zm00001d040741	-3.05600151671103	4.2713101057573	1.69701001745796e-12	8.04178289236824e-11	Serine_carboxypeptidase-like_33
Zm00001d030127	-2.56593874605528	9.45412775364347	1.70829135069337e-12	8.07578310161918e-11	Plastidal_glycolate/glycerate_translocator_1_chloroplastic
Zm00001d005973	2.62426161469738	7.78183809673224	1.76739990421478e-12	8.33517662261098e-11	Serine_carboxypeptidase-like_40
Zm00001d035081	-2.25757076891901	8.3255866143845	1.83861651685579e-12	8.65029483743686e-11	Beta-carotene_isomerase_D27_chloroplastic
Zm00001d036727	2.50254409618149	5.73953786073581	1.88121246510114e-12	8.82957621448188e-11	alpha/beta-Hydrolases_superfamily_protein
Zm00001d036103	3.75584687389497	4.49253627302356	1.8985142309617e-12	8.87968435560606e-11	S-adenosyl-L-methionine-dependent_methyltransferases_superfamily_protein
Zm00001d039379	-2.31457542726805	6.04787892629856	1.90091890252728e-12	8.87968435560606e-11	sodium/calcium_exchanger_family_protein_/_calcium-binding_EF_hand_family_protein
Zm00001d018846	-6.29812176443466	3.64082297736054	1.94440012180182e-12	9.06127317425466e-11	3-oxo-5-alpha-steroid_4-dehydrogenase_2__
Zm00001d042620	-2.23598643470647	9.71597014117889	1.95627666262282e-12	9.09506781256272e-11	NAD(P)H-quinone_oxidoreductase_subunit_N_chloroplastic
Zm00001d052518	-5.89186616760815	4.16631265770243	2.04653501575102e-12	9.49225415560367e-11	Pollen_Ole_e_1_allergen_and_extensin_family_protein
Zm00001d040212	-2.50082856091716	6.30390521669318	2.12454945095099e-12	9.83091517703582e-11	NA
Zm00001d022406	-2.52562294393341	4.64428091363454	2.1664516008055e-12	1.00012763336716e-10	Probable_mitochondrial_adenine_nucleotide_transporter_BTL1
Zm00001d015569	-2.49894641994472	8.81882793333079	2.19046295480488e-12	1.00884413276798e-10	Vacuolar_H+-translocating_inorganic_pyrophosphatase__
Zm00001d008228	-2.16969421068425	7.49214063430795	2.26116176789922e-12	1.03897213382023e-10	NA
Zm00001d029387	-2.70111156631353	6.44159387974402	2.35231362933583e-12	1.07833566047828e-10	LOL3__
Zm00001d013810	-2.42732053234104	5.92729673491309	2.40657600506519e-12	1.10064473757237e-10	NA
Zm00001d042363	-2.43907343866776	4.90682402239162	2.43728898773263e-12	1.1121049937993e-10	NA
Zm00001d015976	-2.42414947150681	6.9638055877919	2.63167703457969e-12	1.1980222352325e-10	Probable_lactoylglutathione_lyase_chloroplastic
Zm00001d052760	-2.12263631940352	6.21501165381131	2.65221331527318e-12	1.20458261104301e-10	Farnesylated_protein_2%253B_Farnesylated_protein_2_isoform_1%253B_Farnesylated_protein_2_isoform_2__
Zm00001d046746	3.18451627741137	5.8256971754444	2.69074081129846e-12	1.21926517960819e-10	NA
Zm00001d028992	-2.31928598450247	5.67133970811743	2.75366314369991e-12	1.24490895135638e-10	Thioredoxin-like_1-1_chloroplastic
Zm00001d006678	-2.1781242493722	5.95009888964757	2.80854313854361e-12	1.26680755418804e-10	NA
Zm00001d031997	-2.3707530701273	8.0132200883656	2.81535380407188e-12	1.26697363640452e-10	NAD(P)-binding_Rossmann-fold_superfamily_protein
Zm00001d048711	-2.4701140799199	5.49233075656386	2.91485252854498e-12	1.3087554754878e-10	Hydroquinone_glucosyltransferase__
Zm00001d046766	-2.47551086479953	4.78657523471552	2.98518920299784e-12	1.33728316323817e-10	Putative_glycosyl_hydrolase_of_unknown_function_(DUF1680)
Zm00001d012686	-2.57166718856479	4.58181378128952	3.34276145295354e-12	1.49406242576783e-10	NA
Zm00001d016535	-2.24842996923115	5.54332223391342	3.36828201428321e-12	1.50205519485019e-10	Ethylene-responsive_transcription_factor-like_protein_
Zm00001d010137	2.33433249958811	6.05607163527563	3.4904532970899e-12	1.55301480861018e-10	Glucan_endo-13-beta-glucosidase_14
Zm00001d036489	-3.33590071122429	4.08749231376624	3.52042207247212e-12	1.56281310332363e-10	Pentatricopeptide_repeat-containing_protein_
Zm00001d036136	-1.9924214903768	7.31527671530601	3.571244122064e-12	1.5818037591106e-10	NA
Zm00001d027047	3.03493251134347	4.57956422499778	3.58637020431286e-12	1.5849338525397e-10	NA
Zm00001d005879	4.30874577232303	5.14599699479143	3.62530870332485e-12	1.59854979730015e-10	NA
Zm00001d036401	2.74558695770318	6.7369788542615	3.71918693374982e-12	1.6362758442757e-10	Endoplasmin_homolog
Zm00001d012847	-2.57449670865743	4.63561330311394	3.95017180309065e-12	1.7340196133835e-10	Sec14p-like_phosphatidylinositol_transfer_family_protein
Zm00001d051420	-4.35333399427	4.6589312038325	4.1679406555387e-12	1.82553944168873e-10	_dehydrin3
Zm00001d031157	10.4926619146469	7.15110352415723	4.20154913625905e-12	1.83617034030379e-10	Osmotin-like_protein_OSM34
Zm00001d033483	-1.56585388596935	11.1170133304753	4.31782826955855e-12	1.88280289909398e-10	NA
Zm00001d012868	-2.33423966648525	6.16855689294309	4.37081287643438e-12	1.90169039884864e-10	NA
Zm00001d005051	-2.43738765950348	4.82530628488524	4.39512690520235e-12	1.90804780833795e-10	Root_phototropism_protein_2
Zm00001d011827	-2.47885637910659	4.68120315920893	4.52496670067747e-12	1.9600879985798e-10	Phosphatidylserine_decarboxylase_proenzyme_3
Zm00001d052211	3.31930629063485	4.36439589606122	4.65920432841478e-12	2.01380027082649e-10	UDP-glycosyltransferase_85A7
Zm00001d042454	-1.98928446601594	8.79875807361167	4.97115305612604e-12	2.14391877196874e-10	NA
Zm00001d016070	-2.13137624031744	7.921820795668	5.007077098435e-12	2.15468661308146e-10	NA
Zm00001d047687	2.41686589006285	5.72823966514954	5.02485557051314e-12	2.15761593121641e-10	Chaperone_DnaJ-domain_superfamily_protein
Zm00001d018488	-2.25094901622515	5.93100391690497	5.09893160186077e-12	2.18465335255324e-10	NA
Zm00001d012036	-2.86826765619936	8.98491809434757	5.20857484405407e-12	2.22677897572103e-10	NA
Zm00001d043050	2.38895109968401	6.09437765676002	5.39416841464242e-12	2.2975725038432e-10	RING-H2_finger_protein_ATL74
Zm00001d035270	2.7684988517171	5.27109536854631	5.39753125585049e-12	2.2975725038432e-10	Sterile_alpha_motif_(SAM)_domain-containing_protein
Zm00001d011133	5.66407963576337	6.08379488333716	5.7341118644566e-12	2.43557330294608e-10	NA
Zm00001d031696	-2.30791786292062	5.43629035660937	6.00455686653649e-12	2.5420143904869e-10	Peptidyl-prolyl_cis-trans_isomerase_FKBP16-3_chloroplastic
Zm00001d052316	-1.74574370548567	7.66971123380236	6.01055980665315e-12	2.5420143904869e-10	NA
Zm00001d030941	4.17907488540646	4.06886897690407	6.05471454109615e-12	2.54972197355882e-10	NA
Zm00001d010690	-3.45150826449711	3.9943834778104	6.05471454109615e-12	2.54972197355882e-10	Anthocyanidin_3-O-glucosyltransferase
Zm00001d038579	-2.62993259659856	9.93601452968996	6.1072011556757e-12	2.56632944289569e-10	Phosphoglycerate_kinase__
Zm00001d039598	-2.48935527166279	4.85016681523358	6.29141951250825e-12	2.63810354228118e-10	MAR-binding_filament-like_protein_1
Zm00001d046629	-2.15870184416595	6.79430195939136	6.37642515566873e-12	2.66416192445589e-10	Protein_TIC_21_chloroplastic
Zm00001d040264	-2.43458277117054	6.03003251231921	6.38065832614016e-12	2.66416192445589e-10	NA
Zm00001d012464	-2.61232937368994	4.4918745982862	6.41990186241e-12	2.67486843275752e-10	NA
Zm00001d017418	-2.38303751212117	4.96691010428641	6.50952431404592e-12	2.70647579619508e-10	Aldehyde_dehydrogenase__
Zm00001d048692	-2.6093258982705	4.54815364239628	6.54654600737993e-12	2.71612602913784e-10	Magnesium/proton_exchanger
Zm00001d013130	2.3560832544987	5.94680546824191	6.67069281861685e-12	2.76180726254566e-10	NA
Zm00001d010523	-2.22085241299956	5.52287508265991	7.0695408498377e-12	2.92078971329639e-10	NA
Zm00001d024151	4.20683144038787	4.45650494225288	7.16862422843171e-12	2.95551706658989e-10	NA
Zm00001d026370	-2.30808448581548	5.28034972214702	7.42210097730238e-12	3.05362003806754e-10	Leucoanthocyanidin_reductase__
Zm00001d048342	2.72992282811671	4.73522868008282	7.94067387976572e-12	3.2601522446654e-10	Probable_serine/threonine-protein_kinase_Cx32_chloroplastic
Zm00001d038751	3.76110679912641	5.77959861242545	7.97793790928766e-12	3.26862764425106e-10	DNAJ_heat_shock_N-terminal_domain-containing_protein
Zm00001d018200	-2.00944875800193	6.86998823149932	8.42782366909867e-12	3.44577089971922e-10	SAUR12-auxin-responsive_SAUR_family_member__
Zm00001d009555	-2.30333607675245	4.90867157914522	8.51157147824758e-12	3.47279179857297e-10	Hydroxyproline-rich_glycoprotein_family_protein
Zm00001d046942	-2.64035550170673	4.72962204421394	8.8795397028687e-12	3.61542500614112e-10	Fructose-1%252C6-bisphosphatase__
Zm00001d020147	-3.80946032859601	3.86715067903529	9.06835466244966e-12	3.6846748510689e-10	Delta(8)-fatty-acid_desaturase_2
Zm00001d019399	-3.96513239274731	6.29609983242193	9.12329292034009e-12	3.69935419734862e-10	Putative_lipid-transfer_protein_DIR1
Zm00001d018901	-2.00876467099793	8.63641607371861	9.58485085097311e-12	3.8785118690378e-10	protein_containing_PDZ_domain_a_K-box_domain_and_a_TPR_region
Zm00001d045742	-2.38600308974842	7.43807388343769	9.8736656544226e-12	3.98717677125e-10	NA
Zm00001d000408	-2.24740606675642	5.11555587596117	1.01068352673817e-11	4.06593794632995e-10	EIN3-binding_F-box_protein_1
Zm00001d022421	-2.01656751556733	8.74632727562233	1.01100562176108e-11	4.06593794632995e-10	hydroxyproline-rich_glycoprotein_family_protein
Zm00001d021653	-2.14335424709732	6.81912094889944	1.01939948858559e-11	4.09132864133149e-10	Glucose-6-phosphate/phosphate_translocator_2__
Zm00001d011357	2.68825473121072	4.88263377048862	1.04725403805216e-11	4.19456169293966e-10	CTP_synthase_family_protein
Zm00001d002589	-4.1367076487175	3.7358708394525	1.07314716289865e-11	4.28083409849185e-10	NA
Zm00001d046834	-4.13534253983964	3.73244909811506	1.07314716289865e-11	4.28083409849185e-10	Low_temperature_and_salt_responsive_protein__
Zm00001d047808	-2.55160280632513	4.48118664360624	1.11852133702925e-11	4.44893982895953e-10	NA
Zm00001d012982	-2.16644782301345	5.49149408130068	1.11981349300059e-11	4.44893982895953e-10	NAD(P)-binding_Rossmann-fold_superfamily_protein
Zm00001d048116	-2.1517531918421	7.54262316223132	1.16115409165051e-11	4.60388233193526e-10	NA
Zm00001d032532	-2.68831591955542	4.41754784412463	1.17170596496481e-11	4.63637213420483e-10	Glutamyl-tRNA_reductase_1_chloroplastic
Zm00001d037540	-3.36180525828676	4.0477779768396	1.21245096051007e-11	4.7879639737733e-10	Fasciclin-like_arabinogalactan_protein_2
Zm00001d031050	2.35595743752272	5.68107181741428	1.24005213428412e-11	4.88714734926483e-10	DEAD-box_ATP-dependent_RNA_helicase_53
Zm00001d016470	-2.44211721905181	4.79668797444217	1.24359096681521e-11	4.89129199067759e-10	Inositol-tetrakisphosphate_1-kinase_1
Zm00001d049046	-2.022318956975	7.15942799981114	1.26121167219716e-11	4.95069635637313e-10	Protein_kinase_superfamily_protein
Zm00001d018077	-2.11882975442152	9.56871105858945	1.34069680498361e-11	5.25221979418479e-10	Photosynthetic_NDH_subunit_of_lumenal_location_4_chloroplastic
Zm00001d045451	-1.76959011387612	8.72418412056565	1.36060568204417e-11	5.31961656920092e-10	NA
Zm00001d010632	-2.09826548420735	6.34433962782026	1.4276808507128e-11	5.57078801788055e-10	NA
Zm00001d034257	-2.37473132080386	5.67765170958746	1.46525268462266e-11	5.70607114768103e-10	Proline-rich_receptor-like_protein_kinase_PERK4
Zm00001d007079	-2.88723893909902	4.27382013797221	1.49447029142198e-11	5.80835034606811e-10	Phospholipase_A2_family_protein
Zm00001d012746	2.0409860715844	6.33228961540891	1.52118050634548e-11	5.90050016524461e-10	NA
Zm00001d020610	-3.21716477081309	7.27451462076824	1.5318699822163e-11	5.93026674611533e-10	NA
Zm00001d025129	-3.09482459862296	4.44326591877441	1.58926166757083e-11	6.1392960327005e-10	Short-chain_dehydrogenase_TIC_32_chloroplastic
Zm00001d052471	-2.24686265067973	5.1064990001255	1.59210870369025e-11	6.1392960327005e-10	Protein_STRICTOSIDINE_SYNTHASE-LIKE_2
Zm00001d015929	-2.08265434927343	7.46252784662676	1.65199663426042e-11	6.35776238930829e-10	GTP-binding_protein_TypA__
Zm00001d016134	-1.84963507255982	11.7787373319729	1.69850437461758e-11	6.52398184203696e-10	NA
Zm00001d043621	-2.23381980063359	5.29823010190771	1.71402692208851e-11	6.57077065298104e-10	Phosphatase_phospho1__
Zm00001d002596	3.01591485489916	4.95724125834789	1.74822031941877e-11	6.68881338554271e-10	NA
Zm00001d038401	-2.62259639621884	5.69222795961544	1.76593840460643e-11	6.73616775050084e-10	NA
Zm00001d018181	-5.26442210246087	3.71715650009928	1.76744765547566e-11	6.73616775050084e-10	NA
Zm00001d049490	-2.12322046802802	6.91499791883326	2.00121283505355e-11	7.61235040892905e-10	Protein_CHLORORESPIRATORY_REDUCTION_6_chloroplastic
Zm00001d032999	-4.50566229083253	3.71449193199765	2.09036889093141e-11	7.93613795541645e-10	NA
Zm00001d005392	2.34805644822958	6.68365415432079	2.11030679182201e-11	7.99639563930088e-10	Lecithin-cholesterol_acyltransferase-like_1
Zm00001d027613	-2.16229785723617	5.21041965501343	2.12766992450194e-11	8.04668398754909e-10	Tetratricopeptide_repeat_(TPR)-like_superfamily_protein
Zm00001d026002	-3.71258661183191	3.92561719347591	2.14156813936018e-11	8.0837003893776e-10	Putative_RING_zinc_finger_domain_superfamily_protein__
Zm00001d032495	-2.61469356983206	4.67027947903022	2.15272290464137e-11	8.11023920357802e-10	Plant_invertase/pectin_methylesterase_inhibitor_superfamily_protein
Zm00001d034635	-2.9531352485087	6.07258949230106	2.20790670654175e-11	8.30223581087e-10	NA
Zm00001d039194	-3.00144574895442	4.58941995859628	2.23410333102843e-11	8.38470918091701e-10	NA
Zm00001d047944	-3.40928318201478	4.02499537107948	2.24606338509697e-11	8.41353952977466e-10	NA
Zm00001d025652	-2.14494705277067	5.59106811455063	2.29256723730297e-11	8.5714120320913e-10	Indole-3-glycerol_phosphate_synthase_chloroplastic
Zm00001d046938	-2.27240333150554	4.91444621355877	2.43076005452096e-11	9.07084008201312e-10	Pollen_receptor-like_kinase_4
Zm00001d026079	-2.22532260359387	4.98712398205589	2.50252954364418e-11	9.32097462221714e-10	Probable_methyltransferase_PMT15
Zm00001d028608	-2.18064425021882	5.16518817220721	2.55943183613487e-11	9.51489347626245e-10	NA
Zm00001d002759	2.37323760108412	6.00332725711832	2.63481162710469e-11	9.7766425393662e-10	Nudix_hydrolase_8
Zm00001d018625	-2.62275290684516	4.38348413767538	2.70181257325195e-11	1.00063740236484e-09	Calcineurin-like_metallo-phosphoesterase_superfamily_protein
Zm00001d039437	2.69037694513099	5.5629960136388	2.71975373187663e-11	1.00538866336627e-09	NA
Zm00001d008725	-2.37024433479669	4.75293496361466	2.78375692173391e-11	1.02711751637559e-09	Putative_DEAD-box_ATP-dependent_RNA_helicase_family_protein__
Zm00001d039987	-2.25121458283094	4.91643345866301	2.94727885437277e-11	1.08541546723024e-09	NA
Zm00001d052242	-1.94526944278057	9.73085279719508	3.00771792887838e-11	1.10560337923967e-09	ATP_synthase_subunit_delta_chloroplastic
Zm00001d044335	-2.06878691757938	7.36736950851654	3.24828462936952e-11	1.19180532688771e-09	OHP2__
Zm00001d035907	-3.08116910642732	4.17100839298416	3.30163469616248e-11	1.20912379766725e-09	NA
Zm00001d008548	6.57089235977318	5.73775033791421	3.34776513110005e-11	1.22373883026419e-09	NA
Zm00001d006833	-1.94146192686512	6.64409692240489	3.36041412864676e-11	1.22608356686396e-09	Glyceraldehyde-3-phosphate_dehydrogenase_A
Zm00001d014951	-2.18208652804279	5.55403721207345	3.38149527971686e-11	1.23149048464651e-09	TMPIT-like_protein
Zm00001d046380	4.58183995722141	3.94358104487698	3.46609325325266e-11	1.25996654193099e-09	NA
Zm00001d039745	-2.06843999484388	6.6722349558305	3.52872401076163e-11	1.2803669076686e-09	Protein_phosphatase_2C__
Zm00001d013536	-2.91192157215524	4.25453280149441	3.66270184051519e-11	1.32653212514865e-09	HPP__
Zm00001d025952	-2.55935892636358	4.49052789655185	3.69571773551877e-11	1.33602913578515e-09	NAD(P)H-quinone_oxidoreductase_subunit_M_chloroplastic
Zm00001d004903	-3.04797703497179	4.10079349649204	3.851332161972e-11	1.38973024398791e-09	NA
Zm00001d007940	2.55111099064197	4.8968031957615	3.86411195742303e-11	1.39178801748501e-09	Eukaryotic_translation_initiation_factor_5A-1
Zm00001d048201	-2.29391726150345	5.30132483107086	4.0166219094118e-11	1.4416764550394e-09	Inositol-3-phosphate_synthase_isozyme_1
Zm00001d049282	-3.46753778682715	3.9131637180406	4.02130642421155e-11	1.4416764550394e-09	Cytokinin-O-glucosyltransferase_1__
Zm00001d003504	-3.16114936296613	4.84394009355311	4.02461290458979e-11	1.4416764550394e-09	NA
Zm00001d027537	-4.68561191475606	3.6753575239882	4.06994465538428e-11	1.45526421077795e-09	Cytochrome_P450_CYP78A55__
Zm00001d045017	-1.6404111643122	7.84800184658155	4.1187773470474e-11	1.47005218343075e-09	DUF1677_family_protein
Zm00001d014704	-3.38874694879298	4.0102984943957	4.15560929855141e-11	1.48051109538609e-09	NA
Zm00001d009877	-3.06654219085631	8.72065460464569	4.25317671262204e-11	1.51253116149051e-09	Protein_plastid_transcriptionally_active_16_chloroplastic
Zm00001d044903	-2.15977599375927	5.33540553081643	4.41713284049762e-11	1.56800242673693e-09	Kinesin-like_protein_KCA2
Zm00001d053554	6.87770136641611	7.48337352573765	4.48960067499249e-11	1.5908556193586e-09	Peroxidase_52
Zm00001d027422	-2.11829544208326	7.49007457131561	4.50767545298073e-11	1.59438750824315e-09	PsbP-like_protein_1_chloroplastic
Zm00001d021951	-2.09310355379344	5.8511374636672	4.63720978898185e-11	1.63725974344914e-09	Spotted_leaf_protein_11__
Zm00001d039279	2.92205850722737	4.42322724791251	4.7270451668937e-11	1.66598692208121e-09	Harpin-induced_protein__
Zm00001d002871	-2.04627650250019	6.40092288036398	4.75182036517564e-11	1.67172270664659e-09	NA
Zm00001d007167	-2.74610813050533	4.24469928597553	4.76376709270403e-11	1.67293292223424e-09	CBL-interacting_serine/threonine-protein_kinase_15__
Zm00001d042848	-2.25483617438755	5.41678863698868	4.93202338225607e-11	1.72893354430389e-09	Laccase-7
Zm00001d021299	2.32465367854479	6.62975908421828	5.20676390755123e-11	1.82199677946446e-09	Phosphatase_DCR2__
Zm00001d027619	-2.14607692661343	5.1012993615188	5.36688795691482e-11	1.87469304725909e-09	NA
Zm00001d012088	-2.24146482292913	12.6368117507644	5.38966381044533e-11	1.87931078894003e-09	NA
Zm00001d048789	2.08666680122831	6.22228731953749	5.51084999933175e-11	1.91816594843997e-09	NA
Zm00001d053713	-1.70569231806757	9.04521982506514	5.81924557559324e-11	2.02193080370348e-09	Ribosome-like_protein__
Zm00001d047345	-1.97971583623178	6.3336133179603	5.85639924332725e-11	2.03125127899954e-09	Expressed_protein%3B__protein
Zm00001d034692	-2.62499584825722	4.48757080977792	6.02436830086072e-11	2.08583146135083e-09	UDP-glycosyltransferase_76C1
Zm00001d049950	-5.01793202719172	3.49920066833418	6.12459546479765e-11	2.11680658015308e-09	NA
Zm00001d049028	6.37499050146216	6.9558561178165	6.22974700526446e-11	2.14937201062335e-09	Chitinase_2
Zm00001d029745	-2.11908139090288	8.4875284709815	6.41251866575029e-11	2.20855677899554e-09	Protein_CURVATURE_THYLAKOID_1B_chloroplastic
Zm00001d022510	-2.20692860006962	5.09369555504834	6.59132952045166e-11	2.26617283827277e-09	4-alpha-glucanotransferase_DPE2
Zm00001d019895	2.28764085299098	6.40484800279293	6.77750758276882e-11	2.32611630231643e-09	Major_pollen_allergen_Car_b_1_isoforms_1A_and_1B__
Zm00001d027885	-2.16472402077736	6.19119601307838	7.00656024202094e-11	2.40054030870355e-09	YGGT_family_protein__
Zm00001d027882	4.5332427072051	4.18247338243061	7.05166183247223e-11	2.41179098430259e-09	NA
Zm00001d025814	2.7922601501319	6.03159359134092	7.20202576134624e-11	2.45894164275408e-09	Beta-16-galactosyltransferase_GALT29A
Zm00001d009425	-3.01107202358244	4.19534466154912	7.28620906434613e-11	2.48337239964352e-09	NA
Zm00001d038047	-1.86927669465662	8.38302733194005	7.47404575501776e-11	2.54266772656837e-09	Heavy_metal_transport/detoxification_superfamily_protein
Zm00001d010005	4.91538738639653	4.00547712734811	7.48603993533555e-11	2.54266772656837e-09	NA
Zm00001d032828	-2.42760935315871	4.54757737983268	7.55754960314306e-11	2.56253052578296e-09	Citrate_transporter_family_protein__
Zm00001d022516	-1.56753117213912	9.18181373341726	7.92381510195453e-11	2.68209548700581e-09	Stress_responsive_protein__
Zm00001d028548	2.13170501504406	7.89991428472468	7.93761185777369e-11	2.68214905146009e-09	maternal_effect_embryo_arrest_59
Zm00001d047705	2.16593182673111	6.41320562214641	8.29814812915738e-11	2.79916605674115e-09	Cyclase/dehydrase_family_protein__
Zm00001d026190	2.39107035889916	5.00800154499499	8.3773720202713e-11	2.82105133819615e-09	DeSI-like_protein_
Zm00001d011813	-1.5114056807458	12.3929081947498	8.46621916601013e-11	2.84609685673086e-09	NA
Zm00001d036875	-2.82302238379877	4.22470554475968	8.48415429788912e-11	2.84725901744518e-09	Protein_NUCLEAR_FUSION_DEFECTIVE_4
Zm00001d025509	-1.6634317330492	10.4132224082305	8.64040322703671e-11	2.89475587500688e-09	RmlC-like_cupins_superfamily_protein
Zm00001d049330	4.42219869091351	4.51536567885649	8.69050184595027e-11	2.90658859357922e-09	NA
Zm00001d043970	-2.2843409649411	5.22391233954544	9.01019851257098e-11	3.00839667144687e-09	NA
Zm00001d034808	-1.85704383203865	7.92835050629856	9.30852822198801e-11	3.09913340377782e-09	30S_ribosomal_protein_S6_alpha_chloroplastic
Zm00001d040197	-2.38748646084104	4.57696587723644	9.31347422776718e-11	3.09913340377782e-09	NA
Zm00001d034192	-1.91012667590423	7.67847388978179	9.54495338275597e-11	3.17079481799458e-09	NA
Zm00001d011993	-2.01171042331308	8.70187098817266	9.89103956120293e-11	3.28022232732912e-09	50S_ribosomal_protein_L27_chloroplastic
Zm00001d020636	2.47514294418182	8.96479699590683	1.0030869171084e-10	3.3209944969451e-09	NA
Zm00001d035664	-2.06241660927662	5.83130306225461	1.07986419908864e-10	3.56917804021465e-09	Putative_amino_acid_selective_channel_family_protein__
Zm00001d037273	-1.83900547590755	6.76459602993913	1.11027322163865e-10	3.66352905650096e-09	Peptide_methionine_sulfoxide_reductase_msrB__
Zm00001d005818	2.41411102684551	5.85226519613679	1.11389838960048e-10	3.66933429311272e-09	Aldehyde_dehydrogenase_family_7_member_B4
Zm00001d034338	-2.02905550650126	5.99929930118727	1.18007730608968e-10	3.88083617082937e-09	Deoxyribodipyrimidine_photolyase__
Zm00001d011513	-2.29654770236739	6.21933146136609	1.2065887074204e-10	3.96139791654918e-09	Polynucleotidyl_transferase_ribonuclease_H-like_superfamily_protein
Zm00001d009189	-2.07122391237277	6.08034834538484	1.21999912299456e-10	3.98332008593785e-09	TPR_repeat%253B_TPR_repeat-containing_domain_protein__
Zm00001d046846	-5.87278651947542	3.44775677447332	1.22136784898837e-10	3.98332008593785e-09	NA
Zm00001d044142	-5.79416567228795	3.45511014508367	1.22136784898837e-10	3.98332008593785e-09	NA
Zm00001d028770	-4.75028586071498	3.47912790917758	1.22136784898837e-10	3.98332008593785e-09	Protein_kinase_superfamily_protein
Zm00001d006521	-1.77232082972134	7.58479560094546	1.25049458522702e-10	4.07156068097262e-09	NA
Zm00001d007183	-2.38342941025125	4.90122874019047	1.27237711593088e-10	4.1359617127102e-09	Mediator_of_RNA_polymerase_II_transcription_subunit_33A
Zm00001d003044	-2.87152435487995	4.14105303083465	1.27518298096149e-10	4.13824232732487e-09	Beta-glucosidase_47
Zm00001d043380	-2.07912663411802	6.1178119099339	1.32464370330283e-10	4.29167101633499e-09	Protein_CHLORORESPIRATORY_REDUCTION_7_chloroplastic
Zm00001d025707	2.57888721213576	5.22045684253316	1.33216900654377e-10	4.30895323728451e-09	BTB/POZ_and_TAZ_domain-containing_protein_2
Zm00001d022250	-2.32538831173719	4.50444746231696	1.37139518802929e-10	4.42854807352774e-09	SNARE_associated_Golgi_protein_family
Zm00001d048669	-3.46785595830558	3.87715924016815	1.41308923744863e-10	4.55570703994503e-09	Auxin-induced_beta-glucosidase%253B_Putative_O-Glycosyl_hydrolase_superfamily_protein__
Zm00001d039542	2.3008917739552	9.38621486177052	1.43231624425995e-10	4.610136049037e-09	Phospholipase_A1-Igamma1_chloroplastic
Zm00001d046935	-2.55254102170967	4.32809311879685	1.43913659371465e-10	4.62451964901835e-09	cryptochrome_3
Zm00001d029482	-1.99842967486335	6.71460167010957	1.56356692898193e-10	5.01616757346797e-09	NAD(P)-binding_Rossmann-fold_superfamily_protein
Zm00001d030623	-1.97036609900534	6.17781179492193	1.7646014534133e-10	5.65189774964592e-09	Solute_carrier_family_40_member_3_chloroplastic
Zm00001d051532	-2.23382802422796	4.88906781823019	1.77045485176355e-10	5.65926512537699e-09	Pentatricopeptide_repeat-containing_protein_
Zm00001d017019	2.73104894578325	5.81322531465254	1.77265703103439e-10	5.65926512537699e-09	ATFP4__
Zm00001d011093	-1.78291752670641	7.27998135426891	1.80149153111305e-10	5.74199877647799e-09	NA
Zm00001d004021	-2.01287535120197	6.18002961406715	1.80856826514401e-10	5.74723510107247e-09	NA
Zm00001d015999	-2.18449779710769	5.30788193951093	1.80897921670083e-10	5.74723510107247e-09	drug_transmembrane_transporters%3Bantiporters
Zm00001d031892	-2.00612766546255	5.43892270527403	1.89615053344626e-10	6.01446715979906e-09	Calcium-dependent_lipid-binding_(CaLB_domain)_family_protein
Zm00001d033038	-2.05836074553104	8.68614341447416	1.91273823863785e-10	6.05731243173141e-09	Stress_enhanced_protein_1_chloroplastic
Zm00001d024960	6.83055142501567	7.1640693769153	1.93074835962929e-10	6.10451724123306e-09	Bowman-Birk_type_trypsin_inhibitor
Zm00001d032229	-2.05910585143911	5.72869253780602	1.94081299156465e-10	6.12648929247358e-09	Regulator_of_chromosome_condensation_(RCC1)_family_protein
Zm00001d002423	-2.7403432120408	4.2481216470956	1.99410060438124e-10	6.28461257784639e-09	Maltose_excess_protein_1-like__
Zm00001d043988	4.25384315322666	8.88517621360187	2.01281848606661e-10	6.33345413551775e-09	NA
Zm00001d048856	-1.894869608181	6.50194442587584	2.03985719398495e-10	6.40827980461788e-09	NA
Zm00001d053434	1.84068202978008	6.4956034848644	2.14822873144984e-10	6.7379690961232e-09	Putative_RING_zinc_finger_domain_superfamily_protein__
Zm00001d008620	-1.60834731405472	9.81968542400018	2.17919774691256e-10	6.82422020553859e-09	Metallothionein-like_protein_2A
Zm00001d002690	-1.60919119545554	7.49534386012738	2.19115723801368e-10	6.8507628366895e-09	NA
Zm00001d024965	-2.11592325423585	5.03845522036797	2.22363949038239e-10	6.94128479648573e-09	Phosphoglycerate_mutase-like_protein
Zm00001d021515	-2.09430794613539	9.54014930593709	2.23914549756287e-10	6.97861099129498e-09	Photosynthetic_NDH_subunit_of_subcomplex_B_3_chloroplastic
Zm00001d039112	-4.03730330243338	3.72194070290292	2.29434143156023e-10	7.13932256219357e-09	DUF1645_family_protein
Zm00001d008812	2.18554867971309	5.34855581678822	2.32589842951223e-10	7.22608507342615e-09	NA
Zm00001d024148	-2.27178390838098	10.9496767975225	2.37709432813184e-10	7.37349164937552e-09	Photosynthetic_NDH_subunit_of_subcomplex_B_1_chloroplastic
Zm00001d023929	-2.16644953604178	7.16253304017329	2.41769492023603e-10	7.48762020493885e-09	NA
Zm00001d053569	-5.66864454578422	3.4169420300556	2.43586091998592e-10	7.53201900195645e-09	Cytochrome_P450_711A1
Zm00001d049048	-1.74996567567227	7.93532171923795	2.44086189720702e-10	7.53563423398326e-09	Heat_shock_protein_binding_protein__
Zm00001d048284	-2.08721684537303	6.8227165589778	2.58634384981974e-10	7.97226303300234e-09	YlmG_homolog_protein_2_chloroplastic
Zm00001d003355	3.99916370075382	4.00372307755842	2.61082312712148e-10	8.03512482284366e-09	NA
Zm00001d035001	-2.94735901992011	12.1279687589543	2.62372724533178e-10	8.06222187604607e-09	NA
Zm00001d038146	-1.99114396447199	5.40657931787818	2.64555681814582e-10	8.11661784487609e-09	Oxidoreductase%252C_2OG-Fe_oxygenase_family_protein__
Zm00001d044693	-1.95186309717652	6.07041421763705	2.6966135598044e-10	8.2603741849086e-09	Phosphoglucan_phosphatase_LSF2_chloroplastic
Zm00001d032748	2.15124904896051	5.3918128157138	2.79991618547433e-10	8.56347615918168e-09	Nucleolin_2
Zm00001d030832	2.21154079314885	5.30594801170476	2.90140911537764e-10	8.8601105066796e-09	Probable_polyamine_transporter_
Zm00001d044339	-5.7356514126471	3.48286829680963	3.00644744759634e-10	9.16663496192706e-09	NA
Zm00001d013428	-1.7034216058237	7.6601434872312	3.03131428737324e-10	9.22814655967216e-09	NA
Zm00001d046940	-2.26989436832444	7.73072981429062	3.05971265052027e-10	9.30020231609454e-09	Peptidyl-prolyl_cis-trans_isomerase__
Zm00001d050323	2.34908944661016	5.40433835271982	3.1065303385783e-10	9.42793605532111e-09	Putative_cytochrome_P450_superfamily_protein__
Zm00001d003356	3.82439500291659	6.14073096380638	3.1409610867193e-10	9.51774125291553e-09	ATFP4__
Zm00001d013191	-3.13275329495374	11.1009964954869	3.19841799969674e-10	9.67693667415939e-09	Cytochrome_b6-f_complex_subunit_7
Zm00001d002993	-2.23331515351819	5.93462650547333	3.40690203532677e-10	1.02918794818335e-08	Oxygen-evolving_enhancer_protein_3__
Zm00001d033665	-1.95966195153651	8.46818444612957	3.48907456563224e-10	1.05140815560164e-08	30S_ribosomal_protein_S13_chloroplastic
Zm00001d039173	1.85725925939186	7.58692277228055	3.49114983020375e-10	1.05140815560164e-08	NA
Zm00001d031749	-2.12572177896525	5.2523263984584	3.50071145476587e-10	1.05267571054168e-08	Pyridoxal_phosphate_(PLP)-dependent_transferases_superfamily_protein
Zm00001d022457	6.31002646243627	7.15731521871943	3.5200579645113e-10	1.05687725084091e-08	NA
Zm00001d019279	-2.02227242971585	5.67613164852132	3.59540060779023e-10	1.07785287123175e-08	NA
Zm00001d035767	-2.28595929507349	6.06939285212125	3.62059820417426e-10	1.08375470750823e-08	Jasmonate_O-methyltransferase
Zm00001d025322	-2.75036416828237	4.42226292958399	3.64780707336606e-10	1.09023972499722e-08	NA
Zm00001d034241	-1.66157899109178	8.19204290997522	3.68691060473552e-10	1.10025468820529e-08	Malate_dehydrogenase__
Zm00001d002052	-3.03355468434328	4.12926192078185	3.73070120745291e-10	1.11163590826923e-08	Probable_isoaspartyl_peptidase/L-asparaginase_2
Zm00001d017364	-1.77713442332555	8.92128399007087	3.74726557004025e-10	1.11488237065676e-08	Ferredoxin-thioredoxin_reductase%252C_variable_chain__
Zm00001d026154	-2.22499367545528	4.59832088609204	3.81042021072008e-10	1.13195957498521e-08	Glutathione_peroxidase__
Zm00001d005766	3.91378033707861	5.97427784654135	3.89288665685487e-10	1.15471355948277e-08	Calmodulin-like_protein__
Zm00001d026662	1.70067537033377	6.94907008074991	3.94125263823018e-10	1.16634080290702e-08	Harpin_inducing_protein__
Zm00001d020437	-2.09184075751564	5.28785632482007	3.94487023668885e-10	1.16634080290702e-08	[Fructose-bisphosphate_aldolase]-lysine_N-methyltransferase_chloroplastic
Zm00001d005546	2.64299654697656	4.64628597292427	3.94987783349983e-10	1.16634080290702e-08	NA
Zm00001d008497	-2.20621647855857	4.77471142272588	3.98450237173266e-10	1.17480095416034e-08	NA
Zm00001d001883	1.68335162279602	7.49715741089427	3.99778892025812e-10	1.17695384589515e-08	NA
Zm00001d007517	-2.48664719265304	4.42430978898916	4.02872032846767e-10	1.184287204479e-08	Subtilisin-like_serine_endopeptidase_family_protein
Zm00001d045210	4.39924683088165	5.50145183411624	4.03793486100778e-10	1.18522428323252e-08	Dirigent__
Zm00001d053149	-2.01806917526257	6.07487704999041	4.19498600817064e-10	1.22948725539022e-08	Digalactosyldiacylglycerol_synthase_1_chloroplastic
Zm00001d006626	-2.0619380860688	5.49186532725852	4.21093016211729e-10	1.23232369893153e-08	Remorin_family_protein
Zm00001d020018	-3.07126622347308	3.99310130891673	4.22036061153251e-10	1.23324831777709e-08	P-loop_containing_nucleoside_triphosphate_hydrolases_superfamily_protein
Zm00001d034217	3.5857425860365	5.54814810137539	4.23666686113675e-10	1.23617641678213e-08	Lectin-like_receptor_kinase_7__
Zm00001d041416	-2.16017796697406	5.20625411907261	4.29916920547653e-10	1.25255498659113e-08	NA
Zm00001d010007	2.15228966235735	5.23165767014489	4.31287799753346e-10	1.25469021744812e-08	Lachrymatory_factor_synthase__
Zm00001d002815	-1.83918692162081	8.9254643944674	4.41405628191332e-10	1.28222792969139e-08	NAD(P)H-quinone_oxidoreductase_subunit_M_chloroplastic
Zm00001d035646	5.50748451150278	5.49989952784953	4.42519532259473e-10	1.28356771702283e-08	Putative_DUF26_domain_family_protein__
Zm00001d014116	1.84567912758248	6.71541425179497	4.59582033147771e-10	1.33109576787689e-08	NA
Zm00001d051453	-1.88724954346659	7.6158521218753	4.67937456530395e-10	1.35330265001864e-08	NA
Zm00001d006026	-2.11490737953572	4.87799782225444	4.73082301574858e-10	1.36617276692675e-08	Lysine-specific_demethylase_JMJ30
Zm00001d031655	-1.65696499563914	8.29213862558538	4.75216847229332e-10	1.37032470932728e-08	NA
Zm00001d013699	-3.26221088456969	3.90660109505637	4.80372783911686e-10	1.37954536069256e-08	Homeobox-leucine_zipper_protein_ATHB-14
Zm00001d002624	-3.21366911740335	3.92347936614436	4.80372783911686e-10	1.37954536069256e-08	RING/U-box_superfamily_protein
Zm00001d029438	2.14203434147246	5.60946822017515	4.80518952544699e-10	1.37954536069256e-08	RING-H2_finger_protein_ATL3
Zm00001d049851	-3.61874171080145	3.80836690820959	4.94157840726079e-10	1.4166338331952e-08	ACT_domain-containing_protein_ACR4
Zm00001d043723	1.92503278345659	6.10437040094502	5.32123177848814e-10	1.52325100663388e-08	F-box/kelch-repeat_protein_
Zm00001d027129	-2.1218144159598	4.80544199028403	6.00764916641585e-10	1.71724460038858e-08	NA
Zm00001d049485	-2.85564299344209	4.07094443037669	6.17956819065391e-10	1.76382275816255e-08	NA
Zm00001d051121	2.6989478903315	4.44587274467856	6.2168204335134e-10	1.77188392239818e-08	RmlC-like_cupins_superfamily_protein
Zm00001d018030	-1.78726051426552	10.4951326681528	6.27796236126184e-10	1.78672080747576e-08	Photosynthetic_NDH_subunit_of_subcomplex_B_4_chloroplastic
Zm00001d044465	-1.99321561058002	5.22810943158038	6.59937846769498e-10	1.87548232580476e-08	GDSL_esterase/lipase_
Zm00001d006886	-1.95980082979112	5.82364180704665	6.79041476690689e-10	1.92698840989886e-08	Amidase_1
Zm00001d039786	-2.28359305822827	8.01301168534591	6.84795228738336e-10	1.94051627786284e-08	NA
Zm00001d042481	-1.93542378479115	5.32911790266272	6.8808528357845e-10	1.94703383983508e-08	OTU_domain-containing_protein_
Zm00001d039589	2.15492750592747	5.69231219071224	7.14879449589044e-10	2.01994529534743e-08	NA
Zm00001d053313	-2.03283458307877	5.10368037041517	7.25377772924083e-10	2.04666847666069e-08	Protein_phosphatase_2C_and_cyclic_nucleotide-binding/kinase_domain-containing_protein
Zm00001d045366	-1.70694108873594	8.91316123976374	7.41950302302187e-10	2.09042903224567e-08	NA
Zm00001d033040	-2.00343829055185	5.24380565523774	7.54414733557359e-10	2.12250645924736e-08	Shewanella-like_protein_phosphatase_1
Zm00001d020378	3.39241145176552	4.06313457939897	7.64760648385294e-10	2.14854041587788e-08	Type_IV_inositol_polyphosphate_5-phosphatase_9
Zm00001d036539	8.04557863926672	6.99192377640469	7.98418853031769e-10	2.23990087927572e-08	Blight-associated_protein_p12__
Zm00001d053412	-1.81271074032537	6.70088207038224	8.18107345068245e-10	2.29186596126953e-08	RHOMBOID-like_protein_9_chloroplastic
Zm00001d041938	4.41159632121133	3.77109269468333	8.3003367596695e-10	2.31867077721109e-08	Receptor-like_kinase_LIP2
Zm00001d002820	-3.79452597845661	3.68051888790839	8.3003367596695e-10	2.31867077721109e-08	Vacuolar_iron_transporter_homolog_1
Zm00001d030191	-2.65541511613298	4.1507847261474	8.38488635820806e-10	2.33896702298609e-08	NA
Zm00001d042257	-1.83757930756622	10.5235523207918	8.40953791982137e-10	2.3425208602154e-08	Photosynthetic_NDH_subunit_of_subcomplex_B_5_chloroplastic
Zm00001d045843	7.11484122729549	4.43482306832493	8.64521299621654e-10	2.40476320768875e-08	Aspartyl_protease_AED1
Zm00001d022669	-2.40013597663206	6.665278269362	8.69819292079204e-10	2.41608279633187e-08	NA
Zm00001d044130	-1.6622926371955	8.45562671099131	8.95135293134719e-10	2.4828957228191e-08	50S_ribosomal_protein_L31__
Zm00001d051194	-4.57803039658991	9.44349755800143	8.97552414256046e-10	2.48609377165625e-08	Arginine_decarboxylase__
Zm00001d015354	3.94226343377243	4.4697325904224	9.15898623534701e-10	2.53334209992031e-08	Auxin-responsive_protein_SAUR71
Zm00001d052595	-2.30304226993864	12.0054413232488	9.40861090864076e-10	2.59873233327709e-08	NA
Zm00001d037532	-1.94274845512621	8.4614535248612	9.81809161447051e-10	2.70803071094217e-08	6-phosphofructo-2-kinase/fructose-26-bisphosphatase
Zm00001d052340	1.90592929168772	6.06120579905571	1.03539178948555e-09	2.85182281961103e-08	CBL-interacting_serine/threonine-protein_kinase_10
Zm00001d023395	-1.93790656133522	7.48677512246892	1.04334269212391e-09	2.86970313053269e-08	Stress-response_A/B_barrel_domain-containing_protein_
Zm00001d025225	2.91476073732691	6.06518496745083	1.04799385233649e-09	2.87847026537003e-08	chaperone_protein_dnaJ-related
Zm00001d018639	-1.58061318618486	7.75013683402614	1.07773483250442e-09	2.95602973724294e-08	Pentatricopeptide_repeat-containing_protein_ELI1_chloroplastic
Zm00001d031351	3.50820920126492	4.63507492513475	1.09927721898694e-09	3.01091724075169e-08	Protein_kinase_superfamily_protein
Zm00001d016436	-2.73939305087728	4.05913303205965	1.10435721076532e-09	3.02062432641318e-08	NA
Zm00001d051309	-2.25102615872503	4.44756519709661	1.12330936564294e-09	3.06819472010194e-08	B-box_zinc_finger_protein_20
Zm00001d042344	-1.97447525225713	5.42129783530787	1.13213078764668e-09	3.08800056447429e-08	NA
Zm00001d028153	-1.82420509327444	7.29884720937606	1.13446629521097e-09	3.09008506393615e-08	30S_ribosomal_protein_S10_chloroplastic
Zm00001d013534	-1.89040530465294	6.2219609289324	1.13952176637055e-09	3.09956224860903e-08	2Fe-2S_ferredoxin-like_superfamily_protein
Zm00001d012353	-1.86976079182462	9.34473273649472	1.17330751808296e-09	3.18705326666014e-08	NA
Zm00001d043298	-2.26877018141038	4.56180915057841	1.19615589469946e-09	3.24463473450478e-08	P-loop_containing_nucleoside_triphosphate_hydrolases_superfamily_protein
Zm00001d046718	1.89157647757496	6.40491899646517	1.21945012396077e-09	3.2983248711326e-08	NA
Zm00001d043201	-1.92686659730963	6.34592867491367	1.2201687006479e-09	3.2983248711326e-08	NA
Zm00001d032858	8.81554980135011	5.58606612063568	1.2209806296067e-09	3.2983248711326e-08	NA
Zm00001d008764	-2.26571608116434	5.83353882090309	1.30615022174014e-09	3.52355970654891e-08	UDP-glycosyltransferase_75B1
Zm00001d023994	5.41075335507303	6.36578990019262	1.32149157856475e-09	3.56006210740471e-08	NA
Zm00001d040570	-1.99847832433923	5.07331113431201	1.35734798562307e-09	3.65165601713589e-08	Encodes_alpha-helical_IF_(intermediate_filament)-like_protein.
Zm00001d009939	5.57349710404374	5.44735144938764	1.36809017570089e-09	3.67552751302374e-08	NA
Zm00001d032155	-2.00565046015605	5.26557306160023	1.39105448073905e-09	3.73212515937438e-08	CBL-interacting_serine/threonine-protein_kinase_15__
Zm00001d000709	-1.93550629247339	5.91157279301407	1.41176818085726e-09	3.78253856195353e-08	NA
Zm00001d021905	-1.9946693196051	5.72735723944858	1.42121904250255e-09	3.80267941358573e-08	NA
Zm00001d025616	-1.89996184232716	8.37556151509151	1.44559419007894e-09	3.86264338887124e-08	30S_ribosomal_protein_3_chloroplastic
Zm00001d027722	-2.7049479997939	4.10719156927613	1.47960225458707e-09	3.9481489740447e-08	NA
Zm00001d030942	3.52376401848632	4.16957042298572	1.50859727843706e-09	4.02006423817658e-08	WAK-like_kinase__
Zm00001d017782	-2.24733823824896	5.66176213846101	1.53138564595079e-09	4.07240791887006e-08	NA
Zm00001d048979	-1.97281978024402	5.17427849278356	1.53238170444617e-09	4.07240791887006e-08	Putative_sucrose-phosphate_synthase_family_protein__
Zm00001d038163	-1.96996211928801	12.4389010578661	1.54782298777108e-09	4.10789296592524e-08	NA
Zm00001d021444	2.3476337261756	6.38659410993028	1.55302320730068e-09	4.11613940630394e-08	Monooxygenase/_oxidoreductase__
Zm00001d007319	-2.05348781201864	5.43278206594244	1.57200984709384e-09	4.16085405827019e-08	Subtilisin-like_serine_endopeptidase_family_protein
Zm00001d048334	2.17883921354316	6.82739040360857	1.61818107009989e-09	4.27730496298178e-08	Whole_genome_shotgun_sequence_of_line_PN40024_scaffold_113.assembly12x_(Fragment)
Zm00001d021416	-1.78928916337802	6.70712412437657	1.68011690871334e-09	4.43505760090691e-08	Protein_PLASTID_MOVEMENT_IMPAIRED_1
Zm00001d015628	-1.99571989266745	5.32796390914869	1.69819289003397e-09	4.47676425943807e-08	Ribosome-like_protein__
Zm00001d045804	-3.43943202777237	3.74809757169561	1.71892190620113e-09	4.52534380285828e-08	NA
Zm00001d002129	-2.07079680889635	4.89707383211722	1.7408020333254e-09	4.57663933516538e-08	Protein_kinase_superfamily_protein
Zm00001d047907	-5.58127563696961	3.3895907324623	1.74306054207204e-09	4.57663933516538e-08	Putative_homeodomain-like_transcription_factor_superfamily_protein__
Zm00001d047582	-3.42971917254769	4.32008940704728	1.85229106900422e-09	4.85695415507159e-08	NA
Zm00001d028868	-2.04215467330945	4.85947305501667	1.94495668004403e-09	5.09314488278905e-08	Acetate/butyrate--CoA_ligase_AAE7_peroxisomal
Zm00001d004198	-1.79091363253466	6.55798341086615	1.99061672974822e-09	5.2057803998974e-08	CASP-like_protein_2A1
Zm00001d004115	2.17850586085647	5.0344138862623	2.00962944458009e-09	5.24852226522073e-08	NA
Zm00001d020614	-2.23403510517163	4.4744431239747	2.02597473117165e-09	5.2841935097111e-08	NA
Zm00001d031899	-1.9643437611901	10.7661666400456	2.05194437076137e-09	5.34052293422317e-08	NA
Zm00001d005099	-2.09694351522681	4.68785631097627	2.05569728786697e-09	5.34052293422317e-08	mitochondrial_substrate_carrier_family_protein
Zm00001d026377	-1.84339796102634	5.86268868479539	2.05571842835703e-09	5.34052293422317e-08	Organic_cation/carnitine_transporter_4
Zm00001d018364	-1.79052247161111	6.10528860640212	2.07151177207644e-09	5.37445257383316e-08	Snf1-related_kinase_interacting_protein_SKI1
Zm00001d034005	1.78030480796042	6.50134964650981	2.10972148841057e-09	5.4663745442796e-08	evolutionarily_conserved_C-terminal_region_2
Zm00001d023453	-4.01564796044794	3.49885372665008	2.19242501342816e-09	5.67318819922082e-08	NA
Zm00001d049922	-1.8525199458387	5.45939005182176	2.20266855193949e-09	5.69220495958501e-08	Retinoid-inducible_serine_carboxypeptidase%252C_mRNA__
Zm00001d052206	2.5587868763275	4.75658469241863	2.22538727367244e-09	5.74204555970432e-08	Protein_EXORDIUM
Zm00001d032618	4.05611021247164	4.27494136305363	2.2277945500124e-09	5.74204555970432e-08	Secretory_protein__
Zm00001d053433	2.03223091679547	5.38721692417487	2.23106353403904e-09	5.74294443199108e-08	Putative_RING_zinc_finger_domain_superfamily_protein__
Zm00001d034865	-1.77876111277781	6.9428390812942	2.23478117268693e-09	5.74499431922369e-08	Pentatricopeptide_repeat-containing_protein__mitochondrial
Zm00001d016956	-1.89019120705497	6.08384466908502	2.31717895953198e-09	5.94903934962871e-08	NA
Zm00001d043968	-2.95604262643146	3.93118213279346	2.49784511894737e-09	6.40451396469608e-08	NA
Zm00001d032084	-1.94057238524094	6.00948003064346	2.56229187235274e-09	6.56120207834492e-08	Chaperone_DnaJ-domain_superfamily_protein
Zm00001d032517	-2.59586669532166	4.45339930209616	2.58684022113829e-09	6.61544860713986e-08	Copper_transport_protein_family
Zm00001d043972	-1.63019000920515	9.02150006478926	2.6341528915222e-09	6.72769490450332e-08	50S_ribosomal_protein_L12-1__
Zm00001d027511	-2.17502786120608	7.8994840999323	2.7401149481579e-09	6.98924780421183e-08	NA
Zm00001d022234	6.30392539941661	5.06219553261363	2.79454809276679e-09	7.11885787465696e-08	EF_hand_family_protein__
Zm00001d012684	-1.79345122356995	6.01038528519828	2.80446046365248e-09	7.13486668540617e-08	NA
Zm00001d006568	2.14394192540603	5.03340242459882	2.84117944912676e-09	7.21894509645051e-08	Universal_stress_protein_PHOS34
Zm00001d046363	-2.1911105014971	4.52887650106618	2.88256065713985e-09	7.31463714623384e-08	S-adenosyl-L-methionine-dependent_methyltransferases_superfamily_protein
Zm00001d048479	-2.08741262701365	6.23578387415718	2.91652873832896e-09	7.39129564020327e-08	Nascent_polypeptide-associated_complex_alpha_subunit-like_protein__
Zm00001d015017	-3.11233629463795	3.85668158107245	2.96384948718297e-09	7.48059303128084e-08	NA
Zm00001d007896	-3.04027356675795	3.86359190655974	2.96384948718297e-09	7.48059303128084e-08	O-Glycosyl_hydrolases_family_17_protein
Zm00001d007327	-2.99152810764438	3.84956414453493	2.96384948718297e-09	7.48059303128084e-08	Plant-specific_domain_TIGR01627_family_protein__
Zm00001d001826	-1.94805695432281	4.9972220062087	2.96697984562141e-09	7.48059303128084e-08	NA
Zm00001d003068	-2.30164627343254	4.3620765498643	2.98987286576821e-09	7.5192868838409e-08	NA
Zm00001d005002	-3.47175811865139	3.62828695675897	2.98997373292158e-09	7.5192868838409e-08	Probable_peptide/nitrate_transporter_
Zm00001d007624	2.16735719677707	5.94166196802445	3.00260654168892e-09	7.5414125477464e-08	NA
Zm00001d047462	-1.90800706360094	7.55072626180967	3.05042332901986e-09	7.65173790669701e-08	50S_ribosomal_protein_L6_chloroplastic
Zm00001d045574	-1.96776802777886	6.19259631617025	3.08430036369201e-09	7.72685999393211e-08	Sec14p-like_phosphatidylinositol_transfer_family_protein
Zm00001d051511	2.17880727962214	5.11110630308445	3.18631399711541e-09	7.97227112815161e-08	NA
Zm00001d024702	-1.97223236582885	5.06741323400892	3.19614231808986e-09	7.98670074047715e-08	NA
Zm00001d047788	-1.495731718042	7.77096057081263	3.25268963706833e-09	8.1106024078212e-08	Histone_H2B__
Zm00001d034562	1.97817141805517	5.42602991346396	3.25397401595186e-09	8.1106024078212e-08	Calcium-dependent_protein_kinase_2__
Zm00001d006860	-1.59209631746542	6.72085999930639	3.27971600893849e-09	8.16441709263093e-08	NA
Zm00001d020170	-1.93828547636371	6.27795211044866	3.32504422228032e-09	8.26679136224586e-08	Sulfite_exporter_TauE/SafE_family_protein
Zm00001d019228	3.32877184269384	4.73346199253637	3.55435542487235e-09	8.82575174059845e-08	ZIP_zinc/iron_transport_family_protein__
Zm00001d038067	-2.06625450608366	4.5531976983169	3.59832877631042e-09	8.92367386064574e-08	NA
Zm00001d034017	-2.32408591846934	7.8423745578817	3.60896466934683e-09	8.93877823518575e-08	Exhydrolase_II__
Zm00001d030348	-3.12074551858334	4.13899610434882	3.6984262497754e-09	9.14883655699157e-08	Alcohol_dehydrogenase-like_3
Zm00001d029105	-1.65019939792348	6.67593804358603	3.79770572499514e-09	9.38262321454202e-08	Blue-light_photoreceptor_PHR2
Zm00001d030548	5.64003972644737	4.7630647605447	3.97706171374597e-09	9.81341225376767e-08	2-oxoglutarate_(2OG)_and_Fe(II)-dependent_oxygenase_superfamily_protein
Zm00001d041824	-1.88789379280475	6.19845207742318	3.98736322497459e-09	9.82650190255016e-08	Tat_pathway_signal_sequence_family_protein__
Zm00001d043296	-1.85128374316453	5.25868392857939	4.04601268898883e-09	9.94823772710847e-08	zinc_knuckle_(CCHC-type)_family_protein
Zm00001d054043	2.70952678930942	5.83200313889613	4.04687795265269e-09	9.94823772710847e-08	NA
Zm00001d031332	3.27497760912747	4.46453496726044	4.22081439627903e-09	1.03628634103899e-07	Heat_shock_protein_90-2
Zm00001d046923	-1.98850096234033	5.82623880164577	4.30070708639075e-09	1.05458485736858e-07	D-3-phosphoglycerate_dehydrogenase_2_chloroplastic
Zm00001d049960	-2.07157512648272	4.68181986982122	4.39327919484504e-09	1.07594307155445e-07	Manganese-dependent_ADP-ribose/CDP-alcohol_diphosphatase
Zm00001d041480	2.59544374246228	4.32524074703294	4.43590571760592e-09	1.08484733881902e-07	DEAD-box_ATP-dependent_RNA_helicase_53
Zm00001d014919	-1.64369753271268	8.08242116631088	4.44066972312271e-09	1.08484733881902e-07	Glycerate_dehydrogenase_HPR_peroxisomal
Zm00001d036175	-2.55396576684	4.4872045703036	4.5216814883056e-09	1.10326784303992e-07	GDSL_esterase/lipase_APG
Zm00001d029107	2.85231768612276	4.13850471832435	4.57864572290761e-09	1.11440156914234e-07	Expressed_protein%3B__protein
Zm00001d037982	-2.62034926746861	4.0816128129734	4.57864572290761e-09	1.11440156914234e-07	AMP_deaminase
Zm00001d021901	3.17915431751706	5.63175379736369	4.64265379962853e-09	1.12858380251538e-07	NA
Zm00001d011467	-1.67927064682436	8.0562331271294	4.65948688906898e-09	1.13127739704235e-07	NA
Zm00001d039258	-2.22858319185203	10.98407768696	4.70705335709458e-09	1.1414169090089e-07	NA
Zm00001d035003	-2.10350461447879	11.5673469313708	4.83028881568933e-09	1.16985787991806e-07	NA
Zm00001d035390	-1.61883227326024	8.18267149182949	4.84587565831127e-09	1.17218930745817e-07	NA
Zm00001d034724	-1.98983849503372	9.08157446256586	4.93127677745657e-09	1.19138193004252e-07	50S_ribosomal_protein_L18_chloroplastic
Zm00001d020589	-1.86363446821522	5.44973200057518	5.09512991464909e-09	1.2294579742514e-07	DUF581_family_protein
Zm00001d040245	5.18309509861824	4.80602205759934	5.41508399724171e-09	1.30506178786465e-07	Putative_serine_type_endopeptidase_inhibitor__
Zm00001d005029	-1.98381884424971	4.76163897311318	5.51691525851384e-09	1.32797619919135e-07	NA
Zm00001d004346	-6.66340674710969	3.69640457275749	5.59314635881065e-09	1.3446799057747e-07	Natterin-4
Zm00001d024281	-2.26012020337323	5.2693527851318	5.62509049334561e-09	1.35070854263901e-07	NA
Zm00001d028474	-3.68931770246046	3.58489517981448	5.66486454612108e-09	1.35860031907338e-07	Beta-galactosidase__
Zm00001d044730	-2.78642822618722	4.34956684941563	5.83541139088054e-09	1.39779781258291e-07	Probable_peroxygenase_4
Zm00001d037631	1.84045576930728	6.86845423015428	5.89692908223273e-09	1.41081517434536e-07	NA
Zm00001d038209	-1.98374367141892	4.90097896265164	6.43705484438389e-09	1.53816671409057e-07	Protein_root_UVB_sensitive_6
Zm00001d005423	2.37991832907456	5.34661774292769	6.48934861105968e-09	1.54878070127548e-07	DNA-directed_RNA_polymerases_II_IV_and_V_subunit_12
Zm00001d032353	-1.99831364648038	6.01666234614662	6.55949267167628e-09	1.56362403492346e-07	NA
Zm00001d028542	-1.60338559875067	6.78644024684359	6.60003052723839e-09	1.57052004394049e-07	Peroxisomal_nicotinamide_adenine_dinucleotide_carrier
Zm00001d011073	-1.70287321470689	9.73295368806631	6.60439375744324e-09	1.57052004394049e-07	AT5g02160
Zm00001d030725	1.59710607363849	7.45097767509799	6.62410392133243e-09	1.57330468257154e-07	Heat_shock_protein_70__
Zm00001d053715	-2.04165231911123	5.29381131516495	7.05576521168704e-09	1.67380794515124e-07	UDP-glycosyltransferase_84A1
Zm00001d049554	-1.83376076027795	6.20300405265142	7.0972817455317e-09	1.68162822659791e-07	Putative_glycerol-3-phosphate_transporter_1
Zm00001d001206	2.22238014894265	5.09668655857841	7.11630105294776e-09	1.6841056138059e-07	NA
Zm00001d036340	-1.88538185952798	7.74960571820327	7.17914251511546e-09	1.69693529690217e-07	NA
Zm00001d020306	-2.0688249800663	5.59418547323381	7.30232408599456e-09	1.72397965756505e-07	Strictosidine_synthase_3__
Zm00001d004248	-1.56049303656998	8.1006707695875	7.38742551780444e-09	1.7419797390065e-07	UDP-glycosyltransferase_85A7
Zm00001d022424	2.23527599500649	4.70777526029664	7.41247567102907e-09	1.74579337181386e-07	NA
Zm00001d052015	-2.31613620880411	4.25475124664274	7.5441841459116e-09	1.77468810303227e-07	Serine-rich_protein__
Zm00001d038863	-2.3063606520158	4.49662570798786	7.7928422660798e-09	1.83099206696207e-07	Transcription_factor_bHLH87
Zm00001d021360	-1.93262184357669	5.06998693432324	7.93902460764401e-09	1.86195594871209e-07	CDGSH_iron-sulfur_domain-containing_protein_NEET
Zm00001d046132	4.8160220378501	5.3435400850271	7.94356270197012e-09	1.86195594871209e-07	VQ_motif_family_protein__
Zm00001d029197	-2.57571192669219	4.05222133515641	8.02811263292624e-09	1.87953408379914e-07	IQ-domain_11
Zm00001d023811	9.13033402102925	5.87632500094591	8.21123547920404e-09	1.92012077210495e-07	Pathogenesis-related_protein_STH-21
Zm00001d014488	-1.90513793122717	8.61971849118548	8.41388939044699e-09	1.96264809155515e-07	50S_ribosomal_protein_L24_chloroplastic
Zm00001d012998	-1.88063767790985	8.1113839740083	8.42281699160516e-09	1.96264809155515e-07	50S_ribosomal_protein_L17_chloroplastic
Zm00001d038155	-1.73089643263365	6.22572435519222	8.42303970951156e-09	1.96264809155515e-07	NA
Zm00001d022200	-1.62075252622391	6.57617272168748	8.50822326348335e-09	1.98015051715578e-07	Chaperone_DnaJ-domain_superfamily_protein
Zm00001d028625	-1.88218048209838	5.1582988137156	8.85903942303655e-09	2.05650567872148e-07	NA
Zm00001d039530	2.03574597961333	5.24727236521697	8.86048285343271e-09	2.05650567872148e-07	Protein_TWIN_LOV_1
Zm00001d014559	-1.48583692265352	7.93826132868966	8.86767423754611e-09	2.05650567872148e-07	Polcalcin_Jun_o_2__
Zm00001d034586	-1.88741270937356	5.03185082641142	8.97020856887099e-09	2.07783417803789e-07	Nudix_hydrolase_16_mitochondrial
Zm00001d037060	1.54614880805107	8.49665480084054	9.08686943670964e-09	2.10238087461567e-07	DNAJ_heat_shock_N-terminal_domain-containing_protein
Zm00001d018796	-2.12696961878604	9.27785359428634	9.60060892012314e-09	2.21863190391471e-07	High-light-induced_protein_chloroplastic
Zm00001d014733	1.35703480054989	10.1028726902533	9.88829887542758e-09	2.28243293056524e-07	zinc_finger_(C2H2_type)_family_protein
Zm00001d001399	1.84845851100229	5.82588918228007	9.93683236058692e-09	2.29094660261785e-07	NA
Zm00001d047503	1.5436785542079	7.44969614074021	1.03631494476607e-08	2.38643673346247e-07	Dormancy-associated_protein_homolog_3
Zm00001d005693	-1.93427195918738	7.81068379381357	1.04042141974683e-08	2.39309095213346e-07	NA
Zm00001d010039	4.07133063116176	3.666215464924	1.07192518106734e-08	2.46267296855961e-07	Cellulase_containing_protein__
Zm00001d045205	-1.54197368897436	6.66969784018171	1.07501182079803e-08	2.46688243498413e-07	NA
Zm00001d043465	-1.80592746859497	6.15208462046383	1.10396553647132e-08	2.53037135667192e-07	50S_ribosomal_protein_L13_chloroplastic
Zm00001d006213	1.54550580971238	7.95725883783536	1.11659948344465e-08	2.5563498767663e-07	Probable_histone_H2A.4
Zm00001d033110	-1.753730676153	6.22383101170535	1.13785457837345e-08	2.60198234166189e-07	Inositol-phosphate_phosphatase
Zm00001d048732	-2.03573652712967	4.70157334076768	1.14449331834692e-08	2.61321109186736e-07	Sodium/hydrogen_exchanger__
Zm00001d000222	-2.2434513394544	5.33182343257631	1.1454225369621e-08	2.61321109186736e-07	NA
Zm00001d051556	2.01698907633481	7.26617691833273	1.14739580224037e-08	2.61467970415516e-07	NA
Zm00001d045491	-1.73916234242034	6.21344962502577	1.15675702283131e-08	2.6319160166635e-07	SPX_domain-containing_membrane_protein_
Zm00001d047418	-1.50881560843996	6.99242515774355	1.15763620177663e-08	2.6319160166635e-07	Cytochrome_P450_709B2
Zm00001d046440	-1.88470730958297	4.83958744080825	1.19022039747279e-08	2.70287232525404e-07	FscO__
Zm00001d034558	-1.44870715555321	7.90285021743548	1.19661488680337e-08	2.71425932685988e-07	Remorin__
Zm00001d000434	2.95508364086895	4.06206560217109	1.21534726825371e-08	2.75357366099971e-07	Adenine/guanine_permease_AZG1
Zm00001d003016	-4.77219526925483	3.43342651716727	1.25044601002039e-08	2.82860401056239e-07	NA
Zm00001d008963	-1.78555860505081	6.36715883997481	1.25134012467674e-08	2.82860401056239e-07	GDT1-like_protein_1_chloroplastic
Zm00001d018362	-2.48433154738187	7.01299008470987	1.27902113619452e-08	2.88655367006882e-07	Protein_TSS
Zm00001d016897	-2.27179487855708	4.25113134612777	1.27991192937049e-08	2.88655367006882e-07	Polyadenylate-binding_protein_RBP47B
Zm00001d015205	1.52333982347729	7.37453414622296	1.28719561082838e-08	2.8996550839119e-07	Pheophytinase_chloroplastic
Zm00001d009028	-2.52533096442254	9.863974007864	1.32494422771476e-08	2.97889193960518e-07	Triose_phosphate/phosphate_translocator%252C_chloroplastic__
Zm00001d052020	2.14206400774503	4.61711054958485	1.32539939344784e-08	2.97889193960518e-07	beta-12-N-acetylglucosaminyltransferase_II
Zm00001d015613	-1.53693799187809	7.35130755945061	1.37617461302915e-08	3.08948058673872e-07	Protein_TIC_21_chloroplastic
Zm00001d049186	-2.21242604994696	4.29895894461051	1.39383522345205e-08	3.12556026276031e-07	MYND_finger_family_protein__
Zm00001d002075	-1.89551101965312	4.76915186333501	1.40125772585762e-08	3.13862579005876e-07	NA
Zm00001d039264	2.95428585892897	4.0966809370408	1.40441393419419e-08	3.14211654492182e-07	D-amino-acid_transaminase_chloroplastic
Zm00001d002021	1.76009898688286	6.06291167655476	1.40853185330265e-08	3.14774857125567e-07	NA
Zm00001d013324	-1.90817979151305	6.76473140133018	1.43202448275667e-08	3.19661673982891e-07	ATP_synthase_F1%252C_delta_subunit_family_protein__
Zm00001d036608	-2.88554011233974	3.86035190877081	1.45327299062757e-08	3.24037036663059e-07	Glycosyl_hydrolases_family_31__protein
Zm00001d005460	3.18443667527215	5.26572747969556	1.45865661335235e-08	3.24869093524206e-07	Calreticulin-2
Zm00001d004556	4.53316303062107	3.77859317745186	1.47592404906604e-08	3.28222429404642e-07	NA
Zm00001d038030	3.00515063304844	4.30364284164871	1.47705100184638e-08	3.28222429404642e-07	SAG20__
Zm00001d018983	-1.9084086726697	6.74553295618701	1.50472551594293e-08	3.33994717793834e-07	Serine/threonine-protein_kinase_WNK2
Zm00001d035034	-1.72418964633571	10.4326614427323	1.51642259124911e-08	3.36211574740755e-07	NA
Zm00001d044986	-6.26707799920815	3.22074912980384	1.53555209875509e-08	3.40069454663488e-07	NA
Zm00001d033985	-2.00780559479384	8.73922868946303	1.56731261868229e-08	3.46712822935949e-07	NA
Zm00001d015779	5.20943963511945	3.48649612160333	1.5950565434842e-08	3.50964069062048e-07	14-3-3-like_protein_GF14_omega
Zm00001d014193	-4.31712327521708	3.40758849115155	1.5950565434842e-08	3.50964069062048e-07	NA
Zm00001d008933	-4.13506557638629	3.39549342651868	1.5950565434842e-08	3.50964069062048e-07	NA
Zm00001d051739	-3.83111453173831	3.41324238184445	1.5950565434842e-08	3.50964069062048e-07	NA
Zm00001d038097	-2.03599968983043	4.52645147072768	1.59545346151465e-08	3.50964069062048e-07	Probable_transmembrane_GTPase_FZO-like_chloroplastic
Zm00001d041701	-1.59898776433497	7.04153064976323	1.60138091711979e-08	3.51874381185227e-07	Acyl_carrier_protein_2_chloroplastic
Zm00001d008826	1.60765947688532	7.10820772652382	1.60942073891602e-08	3.53246297450028e-07	NA
Zm00001d028471	-2.06806075717609	10.7611203125417	1.62079753216393e-08	3.55346758835405e-07	NA
Zm00001d005208	2.15309229240862	4.95301856652867	1.63260700580298e-08	3.57537298175072e-07	NA
Zm00001d032046	2.38270269943921	5.35367025212925	1.64682274167513e-08	3.60249344135519e-07	NA
Zm00001d049162	-2.00549706239112	4.79934259131836	1.6646986164357e-08	3.63755144342494e-07	Expressed_protein%3B__protein
Zm00001d011104	-1.64299363194708	7.99839178158931	1.69384821493423e-08	3.69713862318496e-07	Photosynthetic_NDH_subunit_of_lumenal_location_5_chloroplastic
Zm00001d047581	-1.72519687955663	8.02423877173136	1.70833577810304e-08	3.72236517833747e-07	30S_ribosomal_protein_S1__
Zm00001d048499	3.41325731397429	4.12481143453324	1.70919137396458e-08	3.72236517833747e-07	UDP-galactose/UDP-glucose_transporter_4
Zm00001d018575	-1.64703750539284	6.6962840330622	1.77808311191106e-08	3.86811753084545e-07	Epimerase_family_protein_SDR39U1_homolog_chloroplastic
Zm00001d027051	2.30873940950455	5.59218156115392	1.78391105025485e-08	3.87650770323888e-07	NA
Zm00001d029885	-3.12349766673911	3.76140566989635	1.80000084541741e-08	3.90715415297778e-07	NA
Zm00001d026632	1.52149947366224	9.71375990879705	1.80670044365782e-08	3.91737275909313e-07	Stem-specific_protein_TSJT1__
Zm00001d045340	2.19884296577923	4.70187870356778	1.8281750146498e-08	3.95956936542985e-07	Pyridoxal-5'-phosphate-dependent_enzyme_family_protein
Zm00001d018069	-1.5850301973571	10.5759925461387	1.86676531829362e-08	4.03870261271313e-07	NA
Zm00001d036139	-2.38030600775103	4.16796643376747	1.94854839267981e-08	4.21100579015838e-07	NA
Zm00001d009999	7.63312538613526	4.53663834626094	1.95655978415879e-08	4.22363864710553e-07	NA
Zm00001d029257	1.88085753723092	5.67063573199516	1.95868933497419e-08	4.22363864710553e-07	NA
Zm00001d027934	-1.87659896886924	4.82802891420025	1.9779136250356e-08	4.26042161554766e-07	NA
Zm00001d028820	1.61942519524679	7.23820656063089	1.9948931933362e-08	4.29229426041025e-07	Chaperone_DnaJ-domain_superfamily_protein
Zm00001d026390	-2.9513405574874	3.87778012222954	2.00261687684232e-08	4.30420366120012e-07	NA
Zm00001d037533	-3.38455074256747	3.54921576918416	2.02563293752674e-08	4.34778322084479e-07	RING-H2_finger_protein_ATL3
Zm00001d039606	-2.03323817207723	4.47014333048675	2.02731476330452e-08	4.34778322084479e-07	Serinc-domain_containing_serine_and_sphingolipid_biosynthesis_protein
Zm00001d007015	5.94030550264403	4.88708729770148	2.03610388270825e-08	4.361875703414e-07	EF_hand_family_protein__
Zm00001d017645	-2.07452456034179	5.30505758341233	2.16539136476634e-08	4.62997288202648e-07	RING-H2_finger_protein_ATL80
Zm00001d013530	-2.342543006513	4.2269270898575	2.16595904172906e-08	4.62997288202648e-07	5'-AMP-activated_protein_kinase-related
Zm00001d028392	-1.92814740193941	5.40342167833141	2.20460807731456e-08	4.70747257855247e-07	_actin_depolymerizing_factor5
Zm00001d016567	-1.86460730166972	5.23821857346013	2.21095595117919e-08	4.7159066958666e-07	NA
Zm00001d018464	-1.83956556960593	8.32416219185069	2.21482391067359e-08	4.71903868118166e-07	NA
Zm00001d037150	-1.79994554233996	5.12044095399002	2.22407407730822e-08	4.73361913466921e-07	Probable_tyrosine-protein_phosphatase_
Zm00001d021645	-1.78853924778745	6.22034581914768	2.25378626211001e-08	4.79167141953031e-07	Protein_LHCP_TRANSLOCATION_DEFECT
Zm00001d049091	-1.55433422187165	6.89443228511045	2.27236469223361e-08	4.82595291981276e-07	NA
Zm00001d030688	-1.58732150712631	7.43619242739361	2.27503343648362e-08	4.82640858272783e-07	Shikimate_kinase_family_protein__
Zm00001d043170	-1.66887942717936	8.55191935868179	2.28920944596836e-08	4.85124924185494e-07	Ribosomal_protein_L34__
Zm00001d020371	1.97516408631405	5.30376079066281	2.33246013792058e-08	4.93758461489195e-07	Endoglucanase_11
Zm00001d017880	-1.79931085752148	5.60490917882272	2.45697101526767e-08	5.19556903078e-07	Probable_amino_acid_permease_7
Zm00001d021615	1.63866152222811	8.26724586993478	2.51013851168938e-08	5.30229688194235e-07	NA
Zm00001d047437	2.23137840002123	4.78151982934145	2.51550055256416e-08	5.30703466270297e-07	Protein_kinase_superfamily_protein
Zm00001d031527	2.26169821851452	5.23104055890512	2.51777857230849e-08	5.30703466270297e-07	Probable_mitochondrial_adenine_nucleotide_transporter_BTL1
Zm00001d009918	-2.05561837395623	4.39198004653823	2.53229994996967e-08	5.33192835290188e-07	Phytochrome_A-associated_F-box_protein
Zm00001d013736	-1.73498931357624	5.60996536417841	2.65573903418658e-08	5.58585709586237e-07	NA
Zm00001d040263	-2.11733683320578	4.53830118598331	2.66866989279395e-08	5.60705791791515e-07	Glycogen_synthase_kinase-3_MsK-3__
Zm00001d034986	3.47785845403041	5.42483561763184	2.69836255993363e-08	5.66339360764726e-07	Cytochrome_P450_71A26
Zm00001d005932	-2.60144528031681	4.42534754621918	2.73107790422433e-08	5.72594648875008e-07	Aldose_reductase__
Zm00001d003867	-1.7338636234338	6.89743253434202	2.75232394636092e-08	5.76434533856591e-07	Extensin_[Source:UniProtKB/TrEMBL%3BAcc:B6STT7]
Zm00001d029707	-1.90818119110735	4.5946190883791	2.80488933535361e-08	5.86818656053874e-07	NA
Zm00001d018247	-1.89979304958049	5.71424112200254	2.81441399965364e-08	5.88185608046637e-07	Zinc_finger_protein__
Zm00001d035854	-2.83475323195012	3.92601050865559	2.8503376992375e-08	5.95060946849307e-07	Alpha-dioxygenase_1
Zm00001d042127	1.84251218835293	5.56207761737209	2.89775412891594e-08	6.04318480373923e-07	NA
Zm00001d024762	-1.85911900945627	4.88564238905379	3.0325696780664e-08	6.31763933144638e-07	Putative_CBL-interacting_protein_kinase_family_protein__
Zm00001d017621	-1.586692956149	6.40275856275084	3.04665081283023e-08	6.34025765980099e-07	NA
Zm00001d032933	-4.92268322512826	3.18190171135456	3.0642862287614e-08	6.37021701636592e-07	Protein_NETWORKED_1A
Zm00001d004875	1.98774282576573	5.05227987031246	3.12474707944184e-08	6.48904710288312e-07	Two-component_response_regulator-like_APRR9
Zm00001d046354	-1.82515039689805	5.04075414782869	3.1538938052914e-08	6.54266619987981e-07	NA
Zm00001d047779	3.09468328169541	4.25875552491032	3.17894265336903e-08	6.58480743028388e-07	Whole_genome_shotgun_sequence_of_line_PN40024_scaffold_36.assembly12x_(Fragment)
Zm00001d053750	2.06016152082606	4.76448798202162	3.18090463681973e-08	6.58480743028388e-07	NA
Zm00001d012049	-1.86549360911517	4.64112736957035	3.18823970468729e-08	6.59305173842063e-07	NA
Zm00001d020434	-1.44033266261306	9.66774161257588	3.22187540693596e-08	6.6556094278154e-07	NAD(P)H-quinone_oxidoreductase_subunit_L_chloroplastic
Zm00001d000986	-3.00329663545462	3.75486714022096	3.27127262985965e-08	6.74348506696225e-07	NA
Zm00001d024317	-2.89586503653829	3.76702595815109	3.27127262985965e-08	6.74348506696225e-07	Transferase__
Zm00001d002707	7.29558086439055	4.94251006227108	3.34367114177624e-08	6.88551169363052e-07	Cis-zeatin_O-glucosyltransferase_1
Zm00001d041067	-1.65418884280053	8.43679891102855	3.37640911438905e-08	6.94565498363756e-07	NA
Zm00001d031071	-1.58334898758525	8.28068912467015	3.44788853803907e-08	7.08528484734339e-07	NA
Zm00001d014134	8.26291122376123	5.12449360360663	3.47618888503001e-08	7.13598440636745e-07	Ent-cassadiene_C2-hydroxylase
Zm00001d036345	-1.85239015961424	7.79343753684002	3.48163481441371e-08	7.13971118459436e-07	NA
Zm00001d019627	-1.83163548433497	5.06754913524246	3.72956637396022e-08	7.64017211565643e-07	ABC_transporter_B_family_member_28
Zm00001d024633	1.7476426092312	5.88641044063596	3.76834509207811e-08	7.71140088501376e-07	Monodehydroascorbate_reductase_5_mitochondrial
Zm00001d021418	-1.53080394335315	6.47711151404161	3.77217921864296e-08	7.71140088501376e-07	NA
Zm00001d048826	-3.74305746304045	3.50801314344438	3.82247187385213e-08	7.79800123144979e-07	NA
Zm00001d051684	-3.63648457513999	3.51250624038073	3.82247187385213e-08	7.79800123144979e-07	NA
Zm00001d003756	-1.47855922168436	6.95207908992449	3.90016631677332e-08	7.94825603996519e-07	Transmembrane_protein_C20orf108
Zm00001d022314	-2.15035179416955	4.26004788210806	3.90737950326711e-08	7.95471276513986e-07	Probable_mediator_of_RNA_polymerase_II_transcription_subunit_26b
Zm00001d000230	-1.906788458529	5.66712993283016	3.9494664095679e-08	8.03207925652144e-07	Protease_Do-like_5_chloroplastic
Zm00001d020188	2.00959421947591	4.73878194212026	3.97193857577504e-08	8.06943636685866e-07	Protein_arginine_N-methyltransferase_1.1
Zm00001d053801	-1.59810250943103	6.3484693592669	3.98034550951677e-08	8.078170772978e-07	Phosphatase_IMPL1_chloroplastic
Zm00001d013619	4.13453103709566	5.47939493372691	4.06454249653296e-08	8.24054564297085e-07	Auxin_responsive_protein
Zm00001d021340	-2.15467661424229	6.67766849620161	4.08445930899647e-08	8.27239719574918e-07	NA
Zm00001d032142	-2.54667773673754	3.97927480090586	4.26694319138753e-08	8.63309720183407e-07	Probable_LRR_receptor-like_serine/threonine-protein_kinase_
Zm00001d016401	6.39718889368464	6.33176883847327	4.35449782844591e-08	8.80118749169756e-07	NA
Zm00001d038133	-1.72763501104784	6.0793076575946	4.46049970840729e-08	9.0061793907123e-07	Cyclin-U3-1
Zm00001d003429	-1.90089347603431	12.2680591774407	4.53742067646856e-08	9.152093848557e-07	NA
Zm00001d037057	2.22741447311995	5.74443333312882	4.61268259933778e-08	9.2943663932968e-07	Transmembrane_amino_acid_transporter_family_protein
Zm00001d039070	-1.61902335533696	6.52765414222561	4.68706317024572e-08	9.43457362395623e-07	NA
Zm00001d030767	-1.68443112630342	6.75198335143245	4.70439525647921e-08	9.4597788460041e-07	NA
Zm00001d041672	2.11470526704988	4.88113664993003	4.75499178498956e-08	9.55175367146115e-07	NA
Zm00001d015268	-2.00822219983098	5.08987242763753	4.80544966401564e-08	9.6432625604624e-07	Protein_CHLOROPLAST_IMPORT_APPARATUS_2
Zm00001d019629	2.49983841702499	8.05748159540734	4.87964230649375e-08	9.78216570841041e-07	Dehydrodolichyl_diphosphate_synthase_1
Zm00001d012090	-3.47783171882142	3.84038531137082	4.94033457311847e-08	9.89374946180732e-07	NA
Zm00001d038946	-1.62836583552805	5.93588751335804	4.99718180719419e-08	9.9974137762239e-07	Electron_carrier/_electron_transporter/_iron_ion_binding_protein__
Zm00001d034143	-2.01995623273055	7.04073541673966	5.0232358596346e-08	1.00393248389811e-06	NA
Zm00001d044211	-1.8418551282775	6.10332046552625	5.19133512954218e-08	1.03647509297032e-06	Phosphoglucomutase_chloroplastic
Zm00001d007921	-1.80930217557724	7.6509318152184	5.19712856417501e-08	1.03657941524408e-06	Tic62_protein__
Zm00001d042049	-2.05167293071834	10.1233210906795	5.22703141745128e-08	1.04093320757827e-06	Ferredoxin__
Zm00001d019124	-1.65493933187173	6.12805600259966	5.22954342056003e-08	1.04093320757827e-06	NA
Zm00001d032896	-1.71299598624	8.02208466831642	5.36654087496938e-08	1.06712227347976e-06	50S_ribosomal_protein_L28__
Zm00001d048531	-1.76568050306991	6.09818188656182	5.37614946681406e-08	1.06795308499359e-06	DEAD-box_ATP-dependent_RNA_helicase_50
Zm00001d033909	5.01766997580047	5.33494835392775	5.60542778181116e-08	1.11237480077798e-06	Expressed_protein%3B__protein
Zm00001d016322	1.75218671765937	6.99125522534623	5.64312668620016e-08	1.11872711099609e-06	NA
Zm00001d049545	-2.39833147648373	4.10514091610848	5.65035153966184e-08	1.11903135326274e-06	RING/U-box_superfamily_protein
Zm00001d028338	-1.71926717400901	5.87800118510956	5.9088750589634e-08	1.1690536912432e-06	NA
Zm00001d018390	-3.00541366379217	3.7086018662334	5.93258655551518e-08	1.17256529850012e-06	RING/U-box_superfamily_protein
Zm00001d034935	-1.84516547087092	6.59978155410477	5.97118982234557e-08	1.17901023138803e-06	Expressed_protein%3B__protein
Zm00001d032736	-1.53129335805385	6.46787477432559	6.00513489251624e-08	1.18452339815671e-06	NA
Zm00001d031412	1.84285609073501	6.47289283362113	6.04237627054663e-08	1.1906750675007e-06	Glycerophosphodiester_phosphodiesterase_GDPDL3
Zm00001d043994	4.92079159515202	3.81604555673214	6.06217793252214e-08	1.19338129350331e-06	Sphinganine_C4-monooxygenase_1
Zm00001d022420	-1.26688926023213	9.30252436559414	6.25209480278987e-08	1.22953696391666e-06	Stress_responsive_protein__
Zm00001d016379	3.00501758726595	6.35281575420375	6.42991888901128e-08	1.26324460410885e-06	NA
Zm00001d053726	-1.91203965025199	4.50691210821899	6.4714996726849e-08	1.2701448359583e-06	Myosin_heavy_chain-related_protein
Zm00001d012052	1.50304475616219	7.36490779057607	6.50102105579574e-08	1.27466680043149e-06	RNA-binding_(RRM/RBD/RNP_motifs)_family_protein
Zm00001d047845	6.97207125013788	4.46738825157383	6.63234231700735e-08	1.2990073366689e-06	Putative_O-Glycosyl_hydrolase_superfamily_protein__
Zm00001d034715	-1.58421738131667	7.31699164868351	6.63837269069585e-08	1.2990073366689e-06	NA
Zm00001d007597	-1.54713032322334	7.46252960081748	6.65141335354325e-08	1.30026535796006e-06	NA
Zm00001d028922	2.07230605013653	4.59992518487999	6.67334833286333e-08	1.30156625918992e-06	NA
Zm00001d025964	-1.94958400112819	4.44934167027631	6.67792309327076e-08	1.30156625918992e-06	NA
Zm00001d019944	-1.93922917710595	4.45900680254156	6.67792309327076e-08	1.30156625918992e-06	BTB/POZ_domain-containing_protein_
Zm00001d029620	-1.49568871373216	6.46826390659809	6.6978998238518e-08	1.30416730629574e-06	UDP-glycosyltransferase_74B1
Zm00001d031514	-1.81391917622326	7.93168614307214	6.82830757427248e-08	1.32694387509621e-06	chaperone_protein_dnaJ-related
Zm00001d037036	-2.08882908436806	4.3401014818143	6.82836978336907e-08	1.32694387509621e-06	Pentatricopeptide_repeat-containing_protein__chloroplastic
Zm00001d014294	-1.95611857195	5.54760112826021	6.83905733145709e-08	1.32770880039916e-06	Acetyl-CoA_carboxylase_1
Zm00001d053782	-1.78102714492199	5.44150786365315	6.86319406413466e-08	1.33108061602833e-06	NA
Zm00001d049399	1.92556295118271	5.02093952944462	6.95917101964888e-08	1.34755808469036e-06	Putative_nucleolin-like_family_protein__
Zm00001d016982	-1.5454025187185	6.18313108597432	6.96657145074193e-08	1.34755808469036e-06	Protein_NRT1/_PTR_FAMILY_6.4
Zm00001d010924	-3.16689725027288	3.60985932222827	6.96871032304532e-08	1.34755808469036e-06	Peroxidase_64
Zm00001d048064	4.23318028770884	3.55328269287444	7.20241515512033e-08	1.39001664809221e-06	NA
Zm00001d000556	3.98538714143141	3.55911165489533	7.20241515512033e-08	1.39001664809221e-06	NA
Zm00001d035456	-1.84187031137322	8.20714161217473	7.23179258497406e-08	1.39431797035392e-06	NA
Zm00001d050768	-1.8243889177749	4.8710152203947	7.36864535970806e-08	1.41931223941252e-06	NA
Zm00001d002267	1.77277110572878	5.42947055018389	7.41378211066826e-08	1.42660899205873e-06	Transcription_factor_GTE7
Zm00001d048193	-1.43089924187971	7.14879623185915	7.57931745957308e-08	1.45703672688137e-06	Mitochondrial_import_inner_membrane_translocase_subunit_TIM22-2
Zm00001d015091	4.43908827632904	6.29655571957015	7.61613571144549e-08	1.46213153347671e-06	Bax_inhibitor_1
Zm00001d051981	2.44555611060753	4.60622290254505	7.62068962581931e-08	1.46213153347671e-06	NA
Zm00001d008376	-1.7380775497367	5.87012246284723	7.78000417135333e-08	1.49040045786233e-06	Probable_uridine_nucleosidase_2
Zm00001d044310	-1.71082820969227	7.75431517853666	7.78318554980479e-08	1.49040045786233e-06	NA
Zm00001d026191	1.64809139997068	6.14120666002472	7.8704769374455e-08	1.50564980011482e-06	NA
Zm00001d029126	-1.37171289626931	8.57001277078869	7.88839915638833e-08	1.5076118348837e-06	Heavy_metal_transport/detoxification_superfamily_protein
Zm00001d017885	-1.73452843497586	5.64799163602744	8.05392651203261e-08	1.53775260956926e-06	NA
Zm00001d027442	-1.62722259941013	8.87033831701591	8.08414662931708e-08	1.54202548605383e-06	50S_ribosomal_protein_L5__
Zm00001d014993	2.32588341237196	6.74093365517096	8.17643352708601e-08	1.55811765255497e-06	NA
Zm00001d036570	1.47610672166355	7.46812473680352	8.25654569628841e-08	1.57186086798846e-06	60S_ribosomal_protein_L27__
Zm00001d010033	-2.83989779687221	3.78286813882249	8.29240321390342e-08	1.57563673047947e-06	Putative_DUF231_domain_containing_family_protein__
Zm00001d025834	-2.67608441349545	3.81236136325257	8.29240321390342e-08	1.57563673047947e-06	Inositol_transporter_4
Zm00001d018066	-1.70510145765441	5.59132253910612	8.32277409570973e-08	1.57988103635355e-06	NA
Zm00001d046661	-1.6544523253881	5.46295082251887	8.47888115727025e-08	1.6079621681666e-06	Amino_acid_transporter-like_protein%253B_Amino_acid_transporter-like_protein_isoform_1%253B_Amino_acid_transporter-like_protein_isoform_2__
Zm00001d008600	-1.73897920669951	6.80116267097205	8.59561578873465e-08	1.62773370306996e-06	Sulfoquinovosyl_transferase_SQD2
Zm00001d050168	-2.39516829461025	4.02468327050812	8.59969143440297e-08	1.62773370306996e-06	NA
Zm00001d029590	-1.63671888730676	5.53456397799594	8.61866592786645e-08	1.62975657824444e-06	Probable_esterase_KAI2
Zm00001d009619	5.66496023180092	4.25124068021516	8.77106832995182e-08	1.65698203435958e-06	NA
Zm00001d024409	-1.69729930712777	5.42207515946982	8.88723691382586e-08	1.67731670966698e-06	Pentatricopeptide_repeat-containing_protein__chloroplastic
Zm00001d012707	-1.85627006615116	4.60306818286042	8.96045372975771e-08	1.68951373968758e-06	Bifunctional_riboflavin_kinase/FMN_phosphatase
Zm00001d033910	-1.37273965703446	8.04806723455942	9.10158156612599e-08	1.71447991455396e-06	NA
Zm00001d018348	-1.63378992700384	6.19693080828167	9.28975735876303e-08	1.74825232743956e-06	PAP_fibrillin_family_protein__
Zm00001d004388	3.74856636444958	3.8758759022628	9.30034524263206e-08	1.74857160173616e-06	Probable_flavin-containing_monooxygenase_1
Zm00001d048117	-1.81620405065061	4.60469849106893	9.39227446234763e-08	1.76416876386369e-06	Cp_protein__
Zm00001d018700	6.6196935787875	4.18326214758053	9.45478955967824e-08	1.77421652176176e-06	Galactoside_2-alpha-L-fucosyltransferase
Zm00001d011887	-2.07836771581669	6.68000045663814	9.46954794228446e-08	1.77529199078137e-06	high_chlorophyll_fluorescence_153
Zm00001d002550	-1.88479606051497	4.93009363360022	9.4842960685878e-08	1.77636349033188e-06	Pentatricopeptide_repeat-containing_protein__chloroplastic
Zm00001d029460	-2.28007448965909	4.10036900199226	9.58272586887777e-08	1.79309121729163e-06	Ids4-like_protein__
Zm00001d011596	-1.6474336567601	7.58988819677098	9.59577393842498e-08	1.79382595316602e-06	30S_ribosomal_protein_S20_chloroplastic
Zm00001d054069	1.93697618967097	4.86785787781785	9.61845284253855e-08	1.79635796392557e-06	Tetratricopeptide_repeat_(TPR)-like_superfamily_protein
Zm00001d039963	3.77371230123585	3.73884806146173	9.65863171358916e-08	1.80215039164558e-06	Protein_SAR_DEFICIENT_1
Zm00001d029519	-1.68687021874479	7.29931491972564	9.91079825355965e-08	1.84744794743606e-06	Cytochrome_P450_99A2
Zm00001d031292	-1.69981878983787	5.09515561641877	1.02243762569467e-07	1.9040964343666e-06	Late_embryogenesis_abundant_(LEA)_hydroxyproline-rich_glycoprotein_family
Zm00001d020585	1.90204614697445	5.61504113625006	1.02923546777518e-07	1.91494273502996e-06	NA
Zm00001d044671	-2.22692470649602	4.15383014251659	1.03298315103477e-07	1.92009892705574e-06	Protein_LURP-one-related_8
Zm00001d017041	-1.76226713383674	5.83417746122915	1.0441653137952e-07	1.93905146941421e-06	NA
Zm00001d026445	-1.88589344990495	4.54941527648577	1.05945008942382e-07	1.96557976024612e-06	E3_ubiquitin-protein_ligase_MBR2
Zm00001d049784	-2.63243196193426	3.87228490073296	1.06500576479526e-07	1.97216604241653e-06	NA
Zm00001d043248	-2.52171046318717	3.87383349489239	1.06500576479526e-07	1.97216604241653e-06	Transcription_factor_bHLH112
Zm00001d018388	1.49135745647904	7.48852371048702	1.06868837976153e-07	1.97712377012138e-06	Alginate_regulatory_protein_AlgP__
Zm00001d010308	1.81049954021816	5.74464691710094	1.08309524454463e-07	2.00062791473883e-06	Gibberellin_receptor_GID1A
Zm00001d036429	-2.12402870414685	4.2352780361765	1.08342760561215e-07	2.00062791473883e-06	Lysophospholipid_acyltransferase_LPEAT2
Zm00001d002971	-1.7896859762747	6.36050339408416	1.09946655175567e-07	2.02834045092185e-06	NA
Zm00001d005583	-1.7251941497238	5.13017929152207	1.10730093161761e-07	2.03932816395952e-06	NA
Zm00001d052101	-1.96621675140129	4.51701686648404	1.10749642993428e-07	2.03932816395952e-06	NA
Zm00001d041418	-2.01235617185043	4.33771596260178	1.11654105381666e-07	2.05405952893906e-06	NA
Zm00001d033463	5.32263228731106	4.33220762241524	1.12638325785171e-07	2.07022926625344e-06	Putative_auxin-induced_protein_family__
Zm00001d032344	4.50359468546565	3.63001533405269	1.14880289893706e-07	2.10946384785211e-06	Receptor-like_protein_kinase_HSL1
Zm00001d013465	1.7268681767972	6.10290458030184	1.17096256773967e-07	2.14814830757168e-06	NA
Zm00001d035002	-1.73845722264565	10.3810648562369	1.17994248459393e-07	2.16260474389788e-06	NA
Zm00001d049946	2.55405570629564	4.10875378782744	1.19464743539659e-07	2.18581126089907e-06	NA
Zm00001d007923	3.51906808740253	3.75616313590147	1.19482716641234e-07	2.18581126089907e-06	NA
Zm00001d025360	3.5115284025583	5.06119384329166	1.21930254395218e-07	2.22672802310981e-06	Probable_F-box_protein_At1g60180
Zm00001d014990	-5.18451720557382	3.1102748072685	1.22059026182873e-07	2.22672802310981e-06	WD_repeat-containing_protein_RUP2
Zm00001d017642	-5.16647184057473	3.13083347155564	1.22059026182873e-07	2.22672802310981e-06	NA
Zm00001d021526	-1.42588326690663	8.84975372156207	1.22336728211422e-07	2.22972576182189e-06	NA
Zm00001d025545	1.59932320133083	7.07540917133658	1.24908141898929e-07	2.27448473942995e-06	NA
Zm00001d053743	-1.69379981497717	5.6135541562796	1.25648262306967e-07	2.28584526043369e-06	Nucleoid-associated_protein__chloroplastic
Zm00001d050334	-1.79828635159433	4.85011000965434	1.29366412907294e-07	2.35131227008766e-06	Lycopene_beta/epsilon_cyclase_protein
Zm00001d004203	2.94337247654666	5.5748764078248	1.32746402539001e-07	2.40900008691476e-06	Flowering_promoting_factor-like_1__
Zm00001d013629	7.43614497994617	4.42702852415692	1.32785319547219e-07	2.40900008691476e-06	cytochrome_P450_family_87_subfamily_A_polypeptide_2
Zm00001d024734	-3.24547216395145	3.4739976141448	1.35494633841726e-07	2.45588706832386e-06	Peroxidase_2
Zm00001d038224	-1.43696922063641	6.61900098016202	1.37852290230415e-07	2.49631964978944e-06	F-box_protein_SKP2A
Zm00001d046342	5.26525590920956	5.38622895278538	1.39180886823118e-07	2.51806009223868e-06	NA
Zm00001d007898	2.20451398293438	4.46160461294693	1.39750565584332e-07	2.52604285182121e-06	Small_nuclear_ribonucleoprotein-associated_protein__
Zm00001d047554	1.75255507966368	5.42298935804686	1.42544074075644e-07	2.57417057922095e-06	NA
Zm00001d008721	-1.48659961621771	7.18829866427088	1.43494884371203e-07	2.58896366609548e-06	Adenine_nucleotide_alpha_hydrolases-like_superfamily_protein
Zm00001d033091	-1.42603716617756	7.92255336632998	1.46281306124399e-07	2.63681775090965e-06	Mpv17_/_PMP22_family_protein__
Zm00001d032721	-2.63801865464433	3.79093727522913	1.47471925485088e-07	2.65584513423968e-06	Long-chain-alcohol_oxidase_FAO4B
Zm00001d038873	2.39363387139668	4.62837632614425	1.4798643238545e-07	2.66267262515302e-06	plant/F18B13-26_protein
Zm00001d047913	-1.56777454794322	6.17065080638137	1.4843682697048e-07	2.66833513638159e-06	NA
Zm00001d030063	2.42220602898639	4.31738356806422	1.48990199281317e-07	2.67583676627066e-06	NA
Zm00001d005344	-1.55736530040424	5.93501161597823	1.51160229400594e-07	2.71233309433584e-06	NA
Zm00001d021245	1.74889468861807	6.89536515857664	1.52159316212687e-07	2.72777129684477e-06	Rhodanese-like_domain_containing_protein__
Zm00001d021647	7.31439858951097	4.31716364559705	1.55603166876852e-07	2.78696892513676e-06	ABC_transporter_G_family_member_34
Zm00001d018394	-1.82894776064325	4.52152223027709	1.56628539001851e-07	2.80278148135614e-06	NA
Zm00001d012083	-1.63051815651788	7.44428866372098	1.5740729717949e-07	2.81415627848351e-06	Thioredoxin_F-type_chloroplastic
Zm00001d033504	1.99584149023072	4.52247600276838	1.59313436756823e-07	2.8456476360215e-06	Myosin-binding_protein_7
Zm00001d039339	-1.83937762490381	4.96508017657173	1.63061081715927e-07	2.90994485755483e-06	NA
Zm00001d047760	-1.59651624669776	5.89656483482823	1.64688816966382e-07	2.9363284446608e-06	hydrolase_family_protein_/_HAD-superfamily_protein
Zm00001d049694	-1.66440519462306	6.74265389710174	1.68539683387519e-07	3.00226577309687e-06	Ribosome-recycling_factor_chloroplastic
Zm00001d010240	-1.68872172708146	7.09501827546711	1.69764020238672e-07	3.02133866245587e-06	alpha/beta-Hydrolases_superfamily_protein
Zm00001d018412	-1.46344777418651	8.82239155000799	1.72178073667709e-07	3.06153164263035e-06	50S_ribosomal_protein_L9_chloroplastic
Zm00001d033872	3.32995689595319	3.8093262583598	1.77194190903043e-07	3.14787801111042e-06	Peptidase%252C_M50_family__
Zm00001d021979	-1.70398487259663	4.81074893969471	1.77368986510326e-07	3.14813943024555e-06	interferon-related_developmental_regulator_family_protein_/_IFRD_protein_family
Zm00001d036298	2.37131566237559	4.23703271187949	1.79626872004925e-07	3.18534000437228e-06	NA
Zm00001d024786	-1.74415731957159	4.94496101302015	1.80359356660129e-07	3.1954478451154e-06	Os05g0140333_protein
Zm00001d013655	-1.68305989583861	5.7836275520814	1.81395038021803e-07	3.21090442640574e-06	NA
Zm00001d049786	-2.09535326742198	4.24750083866221	1.82528389984891e-07	3.22806053726876e-06	Cytochrome_b561_and_DOMON_domain-containing_protein_
Zm00001d039076	-1.74840317971856	6.81099178710458	1.84525805587234e-07	3.25860803367787e-06	NA
Zm00001d039624	-1.47934733856714	6.55250634683976	1.84587071571095e-07	3.25860803367787e-06	NA
Zm00001d004310	-1.96325213113788	6.69194777991645	1.85225974190661e-07	3.2669542676534e-06	NA
Zm00001d041481	-2.58275516440731	3.83676721314489	1.86492688723622e-07	3.28634876024978e-06	Patatin-like_protein_6
Zm00001d020497	-2.03532294943281	4.72225382092883	1.87828624353876e-07	3.30692723951954e-06	CBL-interacting_serine/threonine-protein_kinase_6
Zm00001d050436	1.75609705982515	5.38028356346753	1.88508347239233e-07	3.31592590054272e-06	DUF868_family_protein
Zm00001d017425	3.66700923741256	5.75568250888257	1.89691606079567e-07	3.33375793133222e-06	Cytochrome_b5__
Zm00001d028505	-1.74950238903773	6.53370511735639	1.90497641141554e-07	3.34493447383018e-06	Phospholipase_A2-alpha
Zm00001d002762	1.59067141054144	6.22893189603405	1.91121003954155e-07	3.35288640835185e-06	NA
Zm00001d014701	-1.7143020919731	5.95543914318139	1.92782408100901e-07	3.37901857193611e-06	Myb_family_transcription_factor_PHL6
Zm00001d010172	-1.44242661438771	6.44829210211952	1.93407993173944e-07	3.38696490984753e-06	Fructose-16-bisphosphatase_cytosolic
Zm00001d016674	3.24363066897301	3.74717330508542	1.93803253678094e-07	3.39086724807242e-06	NA
Zm00001d041082	6.56013869675872	4.7645825511458	1.97863963973232e-07	3.45883796933118e-06	NA
Zm00001d024241	-1.74348253389194	6.52167458816152	2.00199139301296e-07	3.49655086456421e-06	NA
Zm00001d043299	-1.72958142294102	12.339142760615	2.00455695193336e-07	3.49792520112878e-06	Photosystem_II_reaction_center_W_protein_chloroplastic
Zm00001d044272	4.50825383082964	4.29750002824834	2.03629464888263e-07	3.55015696497569e-06	NA
Zm00001d044327	-1.65363225291112	6.12089329082855	2.05904309907222e-07	3.58663787301633e-06	Cytokinin_riboside_5'-monophosphate_phosphoribohydrolase_LOG7
Zm00001d022257	2.12073302435122	4.47184709520049	2.06459033965481e-07	3.59311801943819e-06	Transducin/WD40_repeat-like_superfamily_protein
Zm00001d016893	-1.72903836709518	7.58167079180935	2.09881922046008e-07	3.64945877891847e-06	Thioredoxin-like_2__
Zm00001d043348	1.90066133884861	4.93932532287293	2.12138527135453e-07	3.68543840516416e-06	Acetamidase/Formamidase_family_protein
Zm00001d004651	-1.6657392053911	5.06391825368267	2.1323788032861e-07	3.70126756799863e-06	NA
Zm00001d006853	-1.44299773135771	7.43037280051777	2.15461482443924e-07	3.73656570876738e-06	Protein_STRICTOSIDINE_SYNTHASE-LIKE_6
Zm00001d018891	-1.73944579013868	5.18086533490006	2.1603853263265e-07	3.7432720552896e-06	NA
Zm00001d012810	-1.63047029518632	7.79434065409184	2.1915603012535e-07	3.79394585250452e-06	NA
Zm00001d028164	-1.81022414271869	4.59010490757352	2.21039241569189e-07	3.8231818159188e-06	Sulfate_transporter_2.2
Zm00001d002822	-1.56280091991533	7.19624663951631	2.2126670663053e-07	3.8237531217891e-06	Elongation_factor_G_chloroplastic
Zm00001d040639	2.60206684139626	3.97869236329521	2.21586515410275e-07	3.82591783323833e-06	RING-H2_finger_protein_ATL3F__
Zm00001d003635	-4.37106586767777	3.25519227717626	2.22176118571942e-07	3.8293738368412e-06	NA
Zm00001d010627	-4.27269103646308	3.26557311485592	2.22176118571942e-07	3.8293738368412e-06	Protein_LURP-one-related_8
Zm00001d017914	1.81219836748723	5.27414509779924	2.24280592001317e-07	3.86226105280027e-06	H/ACA_ribonucleoprotein_complex_subunit_2-like_protein
Zm00001d048634	-1.40275697648747	7.21793467575419	2.25302975467629e-07	3.87647271701346e-06	NA
Zm00001d051746	-1.7027996699776	8.10687835270585	2.30671641394231e-07	3.96537456263894e-06	Calcium_sensing_receptor_chloroplastic
Zm00001d022241	-1.57646808269561	5.51542130701358	2.33932629574433e-07	4.01599401355691e-06	DUF1997_family_protein
Zm00001d048705	-2.00834966303605	6.43111986869626	2.34024668948247e-07	4.01599401355691e-06	NA
Zm00001d043601	2.2296339796873	6.46983699364652	2.34414758355266e-07	4.01918102686544e-06	NA
Zm00001d042840	-1.64725158691685	9.92053026287367	2.38606412551345e-07	4.08748580943794e-06	NA
Zm00001d000930	3.6093518829412	3.64369702918888	2.45447343171552e-07	4.20101605814773e-06	NA
Zm00001d049223	-1.61914998659223	5.13670900882041	2.4579550379243e-07	4.20331685007124e-06	NA
Zm00001d042099	6.52558093980968	4.20511736554388	2.47039565907291e-07	4.22092102791727e-06	Glutathione_S-transferase__
Zm00001d037318	1.46488907229035	6.91972715907914	2.47464564012772e-07	4.22451225336386e-06	Putative_AMP-dependent_synthetase_and_ligase_superfamily_protein__
Zm00001d012620	-2.31523944479755	3.99834471433663	2.50845296624267e-07	4.27851136462518e-06	Transducin/WD40_repeat-like_superfamily_protein
Zm00001d027345	1.82059683105631	5.0685493551352	2.51196272917249e-07	4.28078501143035e-06	Mitochondrial_import_inner_membrane_translocase_subunit_TIM23-3
Zm00001d042455	-1.57208529120099	5.88478911254776	2.51581457432849e-07	4.28363717911205e-06	RING/U-box_superfamily_protein
Zm00001d005931	-3.30686525897103	3.43736199210482	2.54467478039191e-07	4.32528731470935e-06	NA
Zm00001d037766	-3.26787658598882	3.41368958621757	2.54467478039191e-07	4.32528731470935e-06	NA
Zm00001d029324	-1.55483439195338	5.8298002239682	2.58924363957225e-07	4.39439951514899e-06	Cystathionine_gamma-synthase_1_chloroplastic
Zm00001d018555	-1.67042945953075	4.83740645988908	2.58980425000391e-07	4.39439951514899e-06	Homoserine_kinase
Zm00001d028665	1.74164900944661	5.2778948415623	2.60815453434182e-07	4.42172129934192e-06	NA
Zm00001d037210	-2.82465988176186	3.73276938074798	2.61585723904965e-07	4.43096024661071e-06	NA
Zm00001d006340	2.05635380777261	5.93171444069499	2.62431648954118e-07	4.44146369047477e-06	Molybdenum_cofactor_sulfurase_family_protein
Zm00001d040638	2.21962574868728	4.35838378429149	2.62852199039476e-07	4.44475610172857e-06	RING-H2_finger_protein_ATL3
Zm00001d001134	4.31859953037658	3.86007340828945	2.67089362027806e-07	4.51252525226705e-06	NA
Zm00001d022203	-1.80643381167326	5.50574375057024	2.71875932951737e-07	4.58945244414494e-06	FAD/NAD(P)-binding_oxidoreductase_family_protein
Zm00001d031013	1.4468376644502	6.88038730557777	2.78626281580144e-07	4.69936917114503e-06	Methylcrotonoyl-CoA_carboxylase_subunit_alpha__
Zm00001d011709	-1.65253605176194	5.62113199329304	2.86099880415476e-07	4.82128555976928e-06	S-adenosyl-L-methionine-dependent_methyltransferases_superfamily_protein
Zm00001d023856	-1.39602989927122	6.56613858809563	2.88444709572101e-07	4.85663840620286e-06	RALF__
Zm00001d036615	1.73860350674779	5.81705462291558	2.89808185622024e-07	4.87542153844545e-06	NA
Zm00001d015504	1.5531360382454	5.99063224325745	2.95481272172843e-07	4.96661085346251e-06	Protein_phosphatase_2C_isoform_gamma__
Zm00001d042717	-2.02219121447565	4.29606376825114	2.95875609550497e-07	4.96899209002568e-06	NA
Zm00001d028999	2.56738208473897	4.44575707828557	2.96331090288491e-07	4.97239524028453e-06	NA
Zm00001d018318	-2.10002582326513	4.17610654189477	2.96912030766998e-07	4.97789599067671e-06	Protein_kinase_superfamily_protein_with_octicosapeptide/Phox/Bem1p_domain
Zm00001d040818	-1.4526688690101	6.32808983754518	3.03923284132003e-07	5.0911033268654e-06	Acyltransferase-like_protein__chloroplastic
Zm00001d007381	4.64425431569048	3.6354013826922	3.05864478397385e-07	5.1192602826919e-06	NA
Zm00001d049610	-2.27624463122588	4.01356057873422	3.07675930392046e-07	5.14519969990644e-06	NA
Zm00001d001995	-1.61889363778159	5.87202364064553	3.08424474244692e-07	5.15333535301285e-06	P-loop_containing_nucleoside_triphosphate_hydrolases_superfamily_protein
Zm00001d037323	-2.00587767553147	9.88318534156351	3.10901650965373e-07	5.19031567732175e-06	Threonine_endopeptidase__
Zm00001d012646	-1.63175938043085	5.9996730612788	3.12756934013508e-07	5.21685993580123e-06	thylakoid_lumenal_P17.1_protein
Zm00001d014060	2.44205482651925	4.1166536958517	3.14563709144027e-07	5.2425507661241e-06	Protein_NRT1/_PTR_FAMILY_5.2
Zm00001d005950	-1.61421170986082	6.27169369553703	3.18500342666511e-07	5.30366446983879e-06	NA
Zm00001d036499	1.6887225329099	6.02563777055665	3.20089149576342e-07	5.32561185750282e-06	oligopeptide_transporter-like_protein
Zm00001d044231	1.983551006855	6.27639961170184	3.20481882027279e-07	5.32763879285585e-06	Protein_transport_protein_Sec61_subunit_beta
Zm00001d010755	-2.00556164673713	4.3378838570302	3.22853014608122e-07	5.36252312946227e-06	NA
Zm00001d019475	6.65079652632423	3.72768625125002	3.26207240865305e-07	5.41366379650388e-06	NA
Zm00001d050893	-1.52965318063352	6.08486016817688	3.27145193057696e-07	5.42465207982516e-06	NA
Zm00001d038334	1.77925000755082	4.88771691450927	3.28315344656219e-07	5.43946888627565e-06	Protein_NRT1/_PTR_FAMILY_5.10
Zm00001d002001	-1.78503217624193	6.7864717447004	3.29085315215165e-07	5.44763620287999e-06	NA
Zm00001d023431	-1.54177647933071	6.47544632337168	3.32241343247689e-07	5.49525505156354e-06	Signal_recognition_particle_54_kDa_protein_chloroplastic
Zm00001d043662	-1.65975792556059	5.88062715308007	3.37428036345996e-07	5.57635274183223e-06	Alpha-amylase_3_chloroplastic
Zm00001d050333	-1.87520441217576	4.50466943525937	3.40129816560971e-07	5.61452651288316e-06	Lycopene_beta/epsilon_cyclase_protein
Zm00001d013869	-1.58855478233307	5.96233348390892	3.40308939456764e-07	5.61452651288316e-06	Auxin-responsive_protein_SAUR32
Zm00001d007773	2.47031722400725	5.11818292646391	3.41557595848885e-07	5.63040375520886e-06	AAA-ATPase_ASD_mitochondrial
Zm00001d009243	-1.59713888275969	5.81802966691543	3.420557425726e-07	5.63389299282475e-06	NA
Zm00001d029444	-1.30721783223998	7.68803768137296	3.42636208135009e-07	5.63873110391889e-06	Retrotransposon_protein__
Zm00001d040836	2.428918521854	5.67815604710369	3.45891418238939e-07	5.68754233368476e-06	Glutaredoxin-C13
Zm00001d008905	-2.97713165258811	3.60760962686102	3.49018156332406e-07	5.72937484343331e-06	Peptide-N4-(N-acetyl-beta-glucosaminyl)asparagine_amidase_A_protein
Zm00001d037751	-2.72652212205408	3.6405046347775	3.49018156332406e-07	5.72937484343331e-06	Late_embryogenesis_abundant_(LEA)_hydroxyproline-rich_glycoprotein_family
Zm00001d034417	3.65001435794984	4.69001263323749	3.50568434263014e-07	5.75002404354999e-06	NA
Zm00001d017121	5.79010245113306	4.69213213434214	3.51796352798361e-07	5.76535589511047e-06	NA
Zm00001d031221	5.52102890082948	5.20234768061152	3.54002033824002e-07	5.79667277034374e-06	AAA-ATPase_ASD_mitochondrial
Zm00001d046634	7.76539642674516	4.82744110799767	3.56933450895295e-07	5.83981135216877e-06	NA
Zm00001d009618	1.73562081210641	5.47652729686597	3.62894503912742e-07	5.92964709298948e-06	NA
Zm00001d028258	-1.66918701298621	4.822067661565	3.63027311093224e-07	5.92964709298948e-06	cytochrome_P450_family_94_subfamily_D_polypeptide_2
Zm00001d006795	2.91895824323494	4.88870351253056	3.67210725979649e-07	5.99300094366455e-06	(Z)-3-hexen-1-ol_acetyltransferase
Zm00001d028562	-1.44660181659622	9.31874044515545	3.67858907991397e-07	5.99860139681494e-06	Fructose-1%252C6-bisphosphatase__
Zm00001d032081	1.55487168827583	6.05924902311473	3.74070861142875e-07	6.0948447019352e-06	Dormancy-associated_protein_homolog_3
Zm00001d031128	2.1036895836153	6.59906600502796	3.84264207746444e-07	6.25574495822978e-06	5-methyltetrahydropteroyltriglutamate--homocysteine_methyltransferase_1
Zm00001d037023	2.44758584742534	4.58659525959592	3.8972719812285e-07	6.33943348079732e-06	Putative_RING_zinc_finger_domain_superfamily_protein__
Zm00001d015328	-1.5729138945848	5.37978292785237	3.96111196230599e-07	6.43795271493467e-06	Pectin_lyase-like_superfamily_protein
Zm00001d017118	-1.62712461265581	8.13489228121862	3.9654818753119e-07	6.43973299421006e-06	NA
Zm00001d050266	-1.70129777609522	5.08275133640377	4.04097307941346e-07	6.55691225905488e-06	Cleavage_and_polyadenylation_specificity_factor_5__
Zm00001d052321	-1.33523009502595	8.31104863773528	4.13085482945568e-07	6.69722927255362e-06	Tautomerase/MIF_superfamily_protein
Zm00001d017147	-1.5296941366216	8.06101829537223	4.21482203968014e-07	6.82773395653621e-06	NA
Zm00001d008789	-1.64182572172635	5.15891403650221	4.22199489863613e-07	6.83372441782536e-06	NA
Zm00001d033636	-2.27651239047019	3.965843517386	4.26515076951598e-07	6.89789926260701e-06	Putative_uncharacterized_protein_[Source:UniProtKB/TrEMBL%3BAcc:B6TAU5]
Zm00001d031640	2.08549217635423	5.21068388144274	4.29372355497991e-07	6.93840324011791e-06	60S_ribosomal_protein_L7a-1
Zm00001d013455	-1.48363930451824	9.57249326355376	4.39359320757287e-07	7.09395763712052e-06	Peptidyl-prolyl_cis-trans_isomerase__
Zm00001d040467	-1.42459144854059	6.57514956927167	4.4169635573641e-07	7.12584128950962e-06	50S_ribosomal_protein_L40__
Zm00001d017905	2.00743982511766	4.43622103344204	4.42575654227532e-07	7.13417443937594e-06	NA
Zm00001d017969	5.99831292534789	3.56800825191843	4.57628121227653e-07	7.3695309264259e-06	NA
Zm00001d002700	2.01044237075357	6.26660814392778	4.57925698774151e-07	7.3695309264259e-06	NA
Zm00001d025959	-2.24842544974767	4.02329243716657	4.59320202357328e-07	7.38235057999964e-06	Probable_receptor-like_protein_kinase_
Zm00001d010585	-1.7582322603648	5.02847448365782	4.59473055523216e-07	7.38235057999964e-06	UTP--glucose-1-phosphate_uridylyltransferase_3_chloroplastic
Zm00001d027879	-1.64481422697611	4.88611395332499	4.63252180849605e-07	7.43699378660271e-06	Os03g0176600_protein
Zm00001d019234	1.74315324113721	5.50975916607148	4.70381865008744e-07	7.54529343985478e-06	THO_complex_subunit_4B
Zm00001d004392	-1.60734657547856	6.08160212981263	4.75036697808926e-07	7.6137503660231e-06	Thylakoid_lumenal_15.0_kDa_protein_2_chloroplastic
Zm00001d040906	3.98058076763284	3.46365749620667	4.7704658150186e-07	7.63973784349802e-06	NA
Zm00001d033922	-1.82107378285799	5.79474660421181	4.82896159374352e-07	7.72712438588772e-06	ATP_synthase__
Zm00001d052855	1.53323728869291	6.1690259928518	4.846557649382e-07	7.74897583193061e-06	HSP_protein%253B_Putative_heat_shock_protein_90_family_protein__
Zm00001d013799	-1.52810287281561	6.33393256629878	4.92559850849075e-07	7.86895371795119e-06	Membrane_metalloprotease_ARASP_chloroplastic
Zm00001d009826	5.23755969409352	3.34248013194943	5.04222342922872e-07	8.04873100318279e-06	NA
Zm00001d033473	-1.57222821739424	6.79981896701362	5.06916999178214e-07	8.08518224317823e-06	antitermination_NusB_domain-containing_protein
Zm00001d034604	-1.53384737263549	5.58901435084534	5.17137752943409e-07	8.24151624747575e-06	KH_domain-containing_protein_SPIN1
Zm00001d050830	1.86149023672099	4.83532012015703	5.18926443427779e-07	8.26332585947425e-06	NA
Zm00001d044666	-1.57794170125617	8.06695591698539	5.31813957688926e-07	8.46169360186928e-06	NA
Zm00001d028585	-1.58657336198401	7.29497464418204	5.33761370109229e-07	8.4858133424156e-06	NA
Zm00001d041769	-1.80894813718661	5.75866265170494	5.44408369385316e-07	8.64808965454898e-06	Serine_carboxypeptidase-like_20
Zm00001d024768	2.66974517862719	3.8637325508923	5.67033232234439e-07	9.00022239315777e-06	Putative_WRKY_DNA-binding_domain_superfamily_protein__
Zm00001d005579	1.99689333517662	4.4578118759634	5.74470977624157e-07	9.11092439190054e-06	Lipid_phosphate_phosphatase_2
Zm00001d049157	-1.83481554911321	4.70088378758295	5.79290281514888e-07	9.17995380843819e-06	octicosapeptide/Phox/Bem1p_(PB1)_domain-containing_protein
Zm00001d046883	2.03749613792176	5.1565310909682	5.82588216780694e-07	9.22478250499929e-06	Diphthamide_biosynthesis_protein_3__
Zm00001d006397	4.12970262657905	5.62622034626429	6.09982732867494e-07	9.6507807116429e-06	UDP-glycosyltransferase_85A7
Zm00001d007470	1.79324904232787	4.7811746315315	6.2482884268228e-07	9.87772027346441e-06	NA
Zm00001d013277	-2.86842418808554	3.59458005356934	6.26920102727513e-07	9.89487218317758e-06	Retrovirus-related_Pol_polyprotein_LINE-1
ENSRNA049472786	-2.70442718395842	3.61401330870757	6.26920102727513e-07	9.89487218317758e-06	NA
Zm00001d032127	-1.5772781486669	5.60406459308616	6.27965643089683e-07	9.9034260922227e-06	Peptidyl-prolyl_cis-trans_isomerase__
Zm00001d026567	-1.73556296306945	4.52947073551357	6.40061900513747e-07	1.00861036342174e-05	NA
Zm00001d027488	-1.89713489245486	11.5424407628824	6.41060700253767e-07	1.00937547887835e-05	NA
Zm00001d011585	-1.74558469404488	5.86744490240534	6.42419609993907e-07	1.01070592401121e-05	NA
Zm00001d036951	1.5665121747972	7.58306142039073	6.4758538431293e-07	1.01801871845708e-05	NA
Zm00001d034523	-1.43515649483194	6.93644230724072	6.48259184017495e-07	1.0182639866524e-05	Pheophorbide_a_oxygenase__
Zm00001d013221	2.56427601380905	3.94482516243617	6.55017917581895e-07	1.02723942321894e-05	SWIb_domain-containing_protein__
Zm00001d039311	-2.42466654363745	3.86904187617067	6.55017917581895e-07	1.02723942321894e-05	Proline-rich_receptor-like_protein_kinase_PERK1
Zm00001d037748	-1.46296378146841	6.21442975608258	6.58829373811678e-07	1.03239350321757e-05	Thioredoxin-like_2-2_chloroplastic
Zm00001d020402	1.50342188354796	9.38303193574253	6.63216119323159e-07	1.03844014351984e-05	Probable_cinnamyl_alcohol_dehydrogenase_6
Zm00001d021060	-1.39630191979776	6.58323855715997	6.76647437507777e-07	1.05862756611201e-05	NA
Zm00001d002089	-1.63687226570823	5.7772773280298	6.80735575910555e-07	1.06417693448784e-05	Tetratricopeptide_repeat_(TPR)-like_superfamily_protein
Zm00001d047025	1.78038170455644	5.03735563862266	6.98465973166838e-07	1.09102715077832e-05	NA
Zm00001d014945	5.79582529902368	4.75523256733724	7.00458778450675e-07	1.09327161404849e-05	Lactate/malate_dehydrogenase_family_protein
Zm00001d002512	-1.84485537039413	4.37895098118085	7.04606582483834e-07	1.09887335853506e-05	OSJNBb0016D16.16_protein%3B__protein
Zm00001d028240	-1.63777708716521	7.92471951594404	7.13360781637279e-07	1.11164446368294e-05	50S_ribosomal_protein_L15_chloroplastic
Zm00001d037111	1.57706267586566	7.3709139986232	7.1888631186398e-07	1.11936802922542e-05	40S_ribosomal_protein_S17-1
Zm00001d001915	1.86071751452988	6.66674235088557	7.20820141843219e-07	1.12149121119373e-05	NA
Zm00001d017920	-1.39625485272882	8.1471844921057	7.2207426409611e-07	1.12255434606436e-05	Homeobox-leucine_zipper_protein_HAT5
Zm00001d039061	-2.30463797697064	3.94549625284013	7.22941833008587e-07	1.12301533080149e-05	Probable_sodium/metabolite_cotransporter_BASS4_chloroplastic
Zm00001d006536	3.96481270602737	4.38290303704322	7.32585363392771e-07	1.13709737620223e-05	Cysteine-rich_receptor-like_protein_kinase_10
Zm00001d033061	-1.6568248938394	5.64344146942344	7.36892155548137e-07	1.14288021537931e-05	Protein_DETOXIFICATION_40
Zm00001d020961	3.50781203476867	4.11563369670908	7.37651091662319e-07	1.14315574220892e-05	NAD(P)-binding_Rossmann-fold_superfamily_protein
Zm00001d017557	1.28855419529814	10.0835553552629	7.50242648333597e-07	1.16175369465579e-05	Amino_acid_transporter_ANTL2
Zm00001d036440	1.40282602760423	6.53201688920599	7.5143699887829e-07	1.16268764909051e-05	NA
Zm00001d006624	-1.5744393902833	6.10898709715919	7.71314082472832e-07	1.19250493285462e-05	NA
Zm00001d019414	1.61510497821118	5.86988496339595	7.73071654855473e-07	1.19428335933918e-05	Cytochrome_P450_71B10
Zm00001d031634	-1.94140130685874	4.26190698409143	7.74263649764942e-07	1.19475996722066e-05	Major_facilitator_superfamily_protein
Zm00001d049443	-1.66566046853224	4.73016483449454	7.74595219264891e-07	1.19475996722066e-05	NA
Zm00001d045872	1.85097494523266	5.69440658007598	7.7785333459357e-07	1.1988451158399e-05	Putative_BPI/LBP_family_protein_
Zm00001d034095	7.14363741197577	4.17958461565933	7.86185432025411e-07	1.21073787832512e-05	cytochrome_P450_family_81_subfamily_D_polypeptide_8
Zm00001d016364	-3.04406494355079	3.49737125953472	7.91356284177152e-07	1.21774747141063e-05	Tetraspanin-2
Zm00001d002798	-1.7808533781567	5.12747685152881	7.94439651183437e-07	1.22084273369458e-05	OJ000126_13.10_protein%3B__protein
Zm00001d012312	-2.02090290135842	4.20714299490183	7.95373955505807e-07	1.22084273369458e-05	Undecaprenyl_pyrophosphate_synthetase__
Zm00001d036788	-1.98245263436095	4.21081069628211	7.95373955505807e-07	1.22084273369458e-05	Subtilisin-like_protease_SBT4.4
Zm00001d048962	-2.09108832081584	4.08657095793062	7.95850902367769e-07	1.22084273369458e-05	Leucine-rich_receptor-like_protein_kinase_family_protein
Zm00001d003311	1.95469550774164	4.60770563500284	8.05374851781362e-07	1.23448962082091e-05	Probable_2-oxoglutarate-dependent_dioxygenase_AOP1
Zm00001d029495	1.2593864789037	8.80277722355065	8.06365295199323e-07	1.23504516319236e-05	NA
Zm00001d015084	-2.20766320715654	7.3147936424558	8.13084302902407e-07	1.24436699617733e-05	Polyketide_cyclase/dehydrase_and_lipid_transport_superfamily_protein
Zm00001d031257	5.29975709685949	6.03180874759409	8.148428832058e-07	1.2453427807847e-05	Cupredoxin_superfamily_protein
Zm00001d047077	-1.20915162408766	7.89872852236992	8.15209148286483e-07	1.2453427807847e-05	Beta-amylase_3_chloroplastic
Zm00001d005563	2.96524400559423	3.74769629772924	8.16254878689857e-07	1.2453427807847e-05	NA
Zm00001d050748	-2.70132821804074	3.67304399928193	8.16254878689857e-07	1.2453427807847e-05	proline-rich_family_protein
Zm00001d015126	-1.53338086408723	5.27429410845258	8.19509526559291e-07	1.24933909684613e-05	response_to_low_sulfur_3
Zm00001d019222	-4.18230034609455	3.1886817727792	8.23955284500431e-07	1.25514365801592e-05	NA
Zm00001d013751	2.75003557463284	6.07917441775393	8.35949898827539e-07	1.27242962154353e-05	UDP-arabinopyranose_mutase_3
Zm00001d013825	-1.36485426951333	6.82493946019857	8.49351097596574e-07	1.29182820458888e-05	NA
Zm00001d013163	-2.26028138154099	4.95446963500005	8.58405947936637e-07	1.30456643833827e-05	Formin-like_protein_18
Zm00001d001711	1.90153317003174	4.76536853897119	8.59052953141495e-07	1.30456643833827e-05	NA
Zm00001d043444	1.534858401238	5.89785781981697	8.61934775952258e-07	1.3074945615453e-05	plant-specific_domain_TIGR01615_family_protein_expressed
Zm00001d017613	2.81294268185435	4.44416177100975	8.62310813751783e-07	1.3074945615453e-05	Protein_LYK2
Zm00001d024379	-1.72152820394133	7.81599722684049	8.74432960336024e-07	1.32485351294054e-05	Xyloglucan_endotransglucosylase/hydrolase_protein_2
Zm00001d022302	-1.29766549412137	6.97423300349674	8.89162197386373e-07	1.34613270006162e-05	Peptidase_C15_pyroglutamyl_peptidase_I-like
Zm00001d047573	-3.42522170963227	3.33702085867241	8.92596256660792e-07	1.35029215257624e-05	F-box_protein_
Zm00001d012973	-1.25738253270129	8.01804761519371	9.01571806183036e-07	1.36282176328944e-05	Metal_ion_binding_protein__
Zm00001d031992	-1.49763647247149	5.4989733538896	9.09395017259044e-07	1.37359158290448e-05	NA
Zm00001d043548	-1.39851650266019	6.37772243089614	9.13740617431769e-07	1.37909616135174e-05	Phenylalanine--tRNA_ligase_chloroplastic/mitochondrial
Zm00001d042673	-1.49005034163067	5.93909975446348	9.18140833607995e-07	1.38467466516371e-05	Amidophosphoribosyltransferase__
Zm00001d006866	-1.5607041509891	5.22322197509565	9.19813949125604e-07	1.38601348180198e-05	3-oxoacyl-[acyl-carrier-protein]_synthase_II_chloroplastic
Zm00001d026383	-1.82063241598234	4.49049581479103	9.20438120224439e-07	1.38601348180198e-05	Serine/threonine-protein_kinase__
Zm00001d042813	-1.47428900463894	6.192763232657	9.46021062357455e-07	1.42344684103456e-05	_glycerol-3-phosphosphate_acyltransferase1
Zm00001d054015	-1.54708337317157	8.13761464405915	9.50519812485524e-07	1.42912252540828e-05	Peptidyl-prolyl_cis-trans_isomerase_FKBP18_chloroplastic
Zm00001d039531	4.33059733135386	4.861091379116	9.51723214408268e-07	1.42983871157777e-05	NA
Zm00001d028186	-1.65844721002228	4.84412570642183	9.55471527889116e-07	1.43437427995934e-05	Pentatricopeptide_repeat-containing_protein_
Zm00001d009106	4.08977314550038	3.4111867748556	9.59079835039882e-07	1.43869290891642e-05	Putative_RING_zinc_finger_domain_superfamily_protein__
Zm00001d035684	-5.88618333844117	2.96710150255127	9.70975922722617e-07	1.45431930664608e-05	Subtilisin-chymotrypsin_inhibitor_CI-1B%253B_Subtilisin-chymotrypsin_inhibitor_CI-1B_isoform_1%253B_Subtilisin-chymotrypsin_inhibitor_CI-1B_isoform_2__
Zm00001d051787	-4.65004853443165	3.01430934472793	9.70975922722617e-07	1.45431930664608e-05	3-ketoacyl-CoA_synthase__
Zm00001d016991	-1.9550239662506	12.2126499262179	9.71720711898046e-07	1.45432720853782e-05	NA
Zm00001d008449	3.43206277013968	3.8584176109256	9.73877206244065e-07	1.45644632228105e-05	NA
Zm00001d021882	2.95720151995377	6.84492960462659	9.74907030142353e-07	1.45687854519601e-05	NA
Zm00001d001491	1.99594085343488	4.52350302196962	9.8207490832952e-07	1.46647571353138e-05	NA
Zm00001d030526	-1.54559727173422	5.04251704840833	9.84425492041126e-07	1.46887038895909e-05	Outer_arm_dynein_light_chain_1_protein
Zm00001d045575	-1.70417591401768	9.26637449062158	1.00952208031887e-06	1.50517522604632e-05	Ferredoxin--NADP_reductase_leaf_isozyme_1_chloroplastic
Zm00001d035629	-1.67718037011492	4.60582907478464	1.01038346407551e-06	1.50531827306886e-05	Actin-depolymerizing_factor_4
Zm00001d025892	-1.53174918900724	5.13815398659017	1.01378807725209e-06	1.50924726171382e-05	ATPase__
Zm00001d019400	-3.30352482760306	6.08930710982611	1.02676573183275e-06	1.52741111060687e-05	PVR3-like_protein__
Zm00001d027321	-1.73799360502174	4.6659746344143	1.03120342487459e-06	1.53202788050209e-05	NA
Zm00001d052810	1.77299298084773	5.13931060552678	1.03142729268014e-06	1.53202788050209e-05	Esterase/lipase/thioesterase__
Zm00001d016441	1.95678927606574	5.23473027261138	1.03613471735821e-06	1.53785851709936e-05	Tyrosine_aminotransferase
Zm00001d032070	1.93491061902612	5.50463827945174	1.04884673033859e-06	1.55555202102855e-05	Histone_H2B__
Zm00001d038170	-2.17789340883134	7.04393692661301	1.06405493011334e-06	1.57691818052818e-05	NA
Zm00001d045500	1.60020617854757	5.23291578741919	1.07751036005595e-06	1.59565653169129e-05	ribosomal_protein_L29_family_protein
Zm00001d031434	-2.07385548927952	4.44868717489496	1.07974589868627e-06	1.59776394609212e-05	DNA-damage-repair/toleration_protein_DRT100
Zm00001d026244	-1.56224057493403	5.22477448492365	1.0894924206866e-06	1.61093261292138e-05	putrescine-binding_periplasmic_protein-related
Zm00001d046300	-2.05384190449437	4.88012551778451	1.09028338645294e-06	1.61093261292138e-05	NA
Zm00001d043178	2.07488300581979	5.98098838830725	1.09945453721471e-06	1.62326373339823e-05	Probable_sugar_phosphate/phosphate_translocator_
Zm00001d040958	1.90300761363102	4.8042417799401	1.10347940747238e-06	1.6279839480384e-05	glucose-inhibited_division_family_A_protein
Zm00001d013610	6.14603168298057	5.43024209316748	1.10997136945647e-06	1.63633410432766e-05	Osmotin-like_protein_OSM34
Zm00001d047768	-1.60992733122801	7.83000622305833	1.11361490023851e-06	1.64047570247869e-05	FKBP-type_peptidyl-prolyl_cis-trans_isomerase
Zm00001d011369	-2.20978004792752	4.08597530670591	1.1173459175566e-06	1.64473988133744e-05	Pectin_lyase-like_superfamily_protein
Zm00001d042751	2.37161124978978	4.53741994433659	1.11897361692304e-06	1.64509963530992e-05	NA
Zm00001d035775	2.25260235255859	4.26987549723553	1.11926335403472e-06	1.64509963530992e-05	Putative_phospholipid-transporting_ATPase_9
Zm00001d041287	-2.33227129542868	3.84833194636325	1.12090907865352e-06	1.64628812104557e-05	NA
Zm00001d013795	-1.48764471871822	7.28826443531655	1.12339017612892e-06	1.64870083610084e-05	Peroxisomal_membrane_22_kDa_(Mpv17/PMP22)_family_protein
Zm00001d033194	-1.58245677664613	5.26581548293623	1.12562972212721e-06	1.65075571330006e-05	Subtilisin-like_protease__
Zm00001d008546	1.45624438157634	6.29950510965556	1.13552504896915e-06	1.66402649873527e-05	NA
Zm00001d032604	-1.60135592574823	4.91274097709043	1.13672371619355e-06	1.6645427105482e-05	WAT1-related_protein__chloroplastic
Zm00001d049187	1.71910373925611	5.0039058055568	1.15094041221107e-06	1.68410670733205e-05	NA
Zm00001d023888	-1.37522318549411	6.56234236161185	1.15226218547661e-06	1.68478722227383e-05	NA
Zm00001d018857	1.73291075106097	5.00944738912054	1.15658269841478e-06	1.68974281509718e-05	Probable_carboxylesterase_15
Zm00001d031484	-1.56482608719568	7.51241898073184	1.15736986267462e-06	1.68974281509718e-05	PsbP_domain-containing_protein_3_chloroplastic
Zm00001d038337	-1.41736692559564	6.35361107280179	1.19662671420527e-06	1.74576119892885e-05	DAR_GTPase_3_chloroplastic
Zm00001d026121	-1.54060251104001	5.27469715068354	1.20543602723117e-06	1.75730948195169e-05	Amino_acid_transport_protein__
Zm00001d012178	-1.68386664373955	4.86629069930234	1.21981174242107e-06	1.77694946121872e-05	Rhodanese-like_domain-containing_protein_4A_chloroplastic
Zm00001d000358	-2.25512989655191	3.91622284243858	1.2213940865642e-06	1.77793753563076e-05	NA
Zm00001d015470	1.83533373554812	5.80852812264052	1.2234119281099e-06	1.77955761673145e-05	GDU1__
ENSRNA049464595	-1.53793130996573	5.65196666378343	1.22988247949274e-06	1.78764736450142e-05	NA
Zm00001d024676	-1.46638844037359	10.6188451111129	1.23352612424903e-06	1.790859898894e-05	NA
Zm00001d038491	-1.46628532953704	6.62517933165376	1.23391394437169e-06	1.790859898894e-05	Acetyltransferase_NSI
ENSRNA049461634	2.5091607811281	3.99048748733678	1.24022638925713e-06	1.79869411291524e-05	NA
Zm00001d053092	1.59299722243325	5.27101337018874	1.24916612630611e-06	1.81032432129226e-05	NA
Zm00001d025980	1.66293560337716	5.17449301483554	1.25742767536589e-06	1.82095527715358e-05	RNA-metabolising_metallo-beta-lactamase_family_protein
Zm00001d038850	1.80813158969661	5.16452795615947	1.26440774133816e-06	1.82971616196882e-05	Probable_ADPATP_carrier_protein_
Zm00001d005977	2.39165062922657	4.95353431783471	1.28020706348071e-06	1.85121706694203e-05	NA
Zm00001d045051	2.63339173635984	4.61059889737046	1.29271087139608e-06	1.86792446707387e-05	NA
Zm00001d043569	2.6671330430786	4.60388619913167	1.34117974786057e-06	1.93653751258634e-05	NA
Zm00001d011625	1.81441813145102	4.87769131846053	1.36350689309427e-06	1.96733136900894e-05	Putative_WAK_receptor-like_protein_kinase_family_protein__
Zm00001d037603	1.50359793160355	6.04999422171798	1.3697563307305e-06	1.97489941350045e-05	60S_ribosomal_protein_L18-3
Zm00001d039677	-1.29950425427806	6.63696813620456	1.37911655756305e-06	1.98693818469121e-05	NA
Zm00001d040464	-1.56356676718064	5.26623858045777	1.38089080240945e-06	1.98803795901787e-05	NA
Zm00001d003676	-2.05675491878636	6.95131933878244	1.42267786493514e-06	2.04669955316858e-05	Cellulose_synthase-like_protein_B3
Zm00001d028510	-2.65541171967914	3.67210124010383	1.43552247491254e-06	2.0636684935402e-05	Protein_FAF-like_chloroplastic
Zm00001d029829	5.93605270042531	3.23619854942203	1.44277144301587e-06	2.07008432674866e-05	U-box_domain-containing_protein_33
Zm00001d042830	-1.59485772359675	4.69092111317727	1.44414242588065e-06	2.07008432674866e-05	NA
Zm00001d020628	3.60891205948101	3.50568687019594	1.44419592001381e-06	2.07008432674866e-05	Cytochrome_P450_84A1
Zm00001d035588	3.59148010063849	3.51834001871588	1.44419592001381e-06	2.07008432674866e-05	Serine/threonine-protein_kinase__
Zm00001d029174	1.81212724819442	4.53851714947113	1.45252951620732e-06	2.080513143899e-05	homolog_of_nucleolar_protein_NOP56
Zm00001d031290	1.48034055685757	6.51431361848139	1.45748164480255e-06	2.0860869015056e-05	NA
Zm00001d013295	-1.62559190040114	6.33576060916878	1.46770643886441e-06	2.09919380557873e-05	NA
Zm00001d020208	-1.55056933924331	4.95741992913664	1.48093496736613e-06	2.11657464158592e-05	ABC_transporter_A_family_member_7
[truncated: 1,800 more rows]

## Sheet: CvsJ
Gene_id	logFC	logCPM	PValue	FDR	Function
Zm00001d018738	13.6169520963984	11.787274433533	0	0	NA
[truncated: 4,460 more rows]

## Sheet: DvsJ
Gene_id	logFC	logCPM	PValue	FDR	Function
[truncated: 7,918 more rows]

[truncated: 8 more sheets: EvsJ, FvsJ, GvsJ, HvsJ, EvsA, FvsB, GvsC, HvsD]
