# Supplementary material for: The Candidate Effector Cgmas2 Orchestrates Biphasic Infection of Colletotrichum graminicola in Maize by Coordinating Invasive Growth and Suppressing Host Immunity
Source: Int J Mol Sci. 2026 Jan 14;27(2):845. doi: 10.3390/ijms27020845 (PMC12840753; doi:10.3390/ijms27020845)
Supplement: Supplementary file 1 [file ijms-27-00845-s001.zip › Table S4 and S5.xls]

## Sheet: Table S4
Table S4: More information on the top 20 (>20) or all (≤20) enriched GO terms for the up-regulated DEGs in CgM2 and ∆Cgmas2-infected maize plants
GO_ID	ANT	Annotion	A	B	C	D	E	F	G	H
GO:0046351	BP	disaccharide biosynthetic process	8.58e-06			9.82e-05	3.47e-06
GO:0042254	BP	ribosome biogenesis	2.95e-05	0.000104357						0.0001151
GO:0009312	BP	oligosaccharide biosynthetic process	4.29e-05			0.000112329	1.79e-05
GO:0005992	BP	trehalose biosynthetic process	7.98e-05			0.00044108	3.82e-05
GO:0005984	BP	disaccharide metabolic process	0.000104486			0.000477062	4.21e-05
GO:0005991	BP	trehalose metabolic process	0.000120334				5.81e-05
GO:0009311	BP	oligosaccharide metabolic process	0.000301535			0.000445633	0.000125365
GO:0033365	BP	protein localization to organelle	0.000490626				0.000446943
GO:0006412	BP	translation		2.42e-35	1.01e-14			2.53e-09		1.39e-34
GO:0043043	BP	peptide biosynthetic process		5.08e-35	5.75e-15			3.36e-09		8.96e-35
GO:0006457	BP	protein folding		2.7e-05	6.52e-05
GO:0009617	BP	response to bacterium			2.26e-06				1.01e-06	4.55e-06
GO:0032787	BP	monocarboxylic acid metabolic process			0.00018449
GO:0042742	BP	defense response to bacterium			0.000212188				0.000317529	0.000240979
GO:0006730	BP	one-carbon metabolic process			0.000224735
GO:0006914	BP	autophagy				1.3e-08
GO:0061919	BP	process utilizing autophagic mechanism				1.3e-08
GO:0044248	BP	cellular catabolic process				3.23e-06
GO:1901575	BP	organic substance catabolic process				7.66e-06
GO:0016054	BP	organic acid catabolic process				8.53e-05
GO:0046395	BP	carboxylic acid catabolic process				8.53e-05
GO:0044282	BP	small molecule catabolic process				0.000146099
GO:1901565	BP	organonitrogen compound catabolic process				0.000185001
GO:1901361	BP	organic cyclic compound catabolic process				0.000191834
GO:0071702	BP	organic substance transport				0.000310733
GO:0006629	BP	lipid metabolic process				0.000331954
GO:0009308	BP	amine metabolic process				0.000377494
GO:0016042	BP	lipid catabolic process				0.000482596
GO:0009968	BP	negative regulation of signal transduction					0.000366495
GO:0023057	BP	negative regulation of signaling					0.000366495
GO:0010648	BP	negative regulation of cell communication					0.000366495
GO:0048583	BP	regulation of response to stimulus					0.000387393
GO:0048585	BP	negative regulation of response to stimulus					0.000391552
GO:0007154	BP	cell communication					0.000492997
GO:0072594	BP	establishment of protein localization to organelle					0.000683481
GO:0018298	BP	protein-chromophore linkage						3.68e-05
GO:0009605	BP	response to external stimulus						0.000311697	3.63e-06
GO:0009765	BP	photosynthesis, light harvesting						0.000317787
GO:0009607	BP	response to biotic stimulus							5.26e-06
GO:0006952	BP	defense response							5.94e-06
GO:0051707	BP	response to other organism							1.24e-05
GO:0043207	BP	response to external biotic stimulus							1.24e-05
GO:0009620	BP	response to fungus							5.57e-05
GO:0098542	BP	defense response to other organism							8.32e-05
GO:0050832	BP	defense response to fungus							0.000133329
GO:0009266	BP	response to temperature stimulus							0.000163955
GO:0009628	BP	response to abiotic stimulus							0.000358827
GO:0006558	BP	L-phenylalanine metabolic process								0.000335841
GO:1902221	BP	erythrose 4-phosphate/phosphoenolpyruvate family amino acid metabolic process								0.000335841
GO:1901606	BP	alpha-amino acid catabolic process								0.000351173
GO:0006520	BP	cellular amino acid metabolic process								0.000283218
GO:0000785	CC	chromatin	0.000236729
GO:0000786	CC	nucleosome	0.000880515
GO:0022626	CC	cytosolic ribosome	0.00111321
GO:0044815	CC	DNA packaging complex	0.00116103
GO:0032993	CC	protein-DNA complex	0.00116103
GO:0005840	CC	ribosome		3.24e-48	1.37e-20			3.78e-13
GO:0044391	CC	ribosomal subunit		8.73e-10	3.33e-06			0.000186964
GO:0015935	CC	small ribosomal subunit		3.49e-06	0.000635679
GO:0015934	CC	large ribosomal subunit		5.96e-05
GO:0005783	CC	endoplasmic reticulum			0.000103712
GO:0003735	MF	structural constituent of ribosome		9.25e-44	3.93e-19			3.17e-11
GO:0005198	MF	structural molecule activity		7.33e-39	1.19e-16			4.18e-10
GO:0051082	MF	unfolded protein binding		2.01e-05	8.23e-05				7.46e-06
GO:0004867	MF	serine-type endopeptidase inhibitor activity		0.000399595				0.000172731	0.000248613
GO:0020037	MF	heme binding			3.09e-08				0.000512411
GO:0004497	MF	monooxygenase activity			2.56e-07				0.000186274
GO:0016705	MF	oxidoreductase activity, acting on paired donors, with incorporation or reduction of molecular oxygen			6.38e-07				2.32e-05
GO:0046906	MF	tetrapyrrole binding			8.22e-07				0.000128461
GO:0005506	MF	iron ion binding			1.01e-05				0.0002795
GO:0016747	MF	transferase activity, transferring acyl groups other than amino-acyl groups			0.00010442
GO:0030145	MF	manganese ion binding				6.1e-06
GO:0004674	MF	protein serine/threonine kinase activity				3.63e-05
GO:0000155	MF	phosphorelay sensor kinase activity					0.00028604
GO:0016775	MF	phosphotransferase activity, nitrogenous group as acceptor					0.000414408
GO:0004673	MF	protein histidine kinase activity					0.000414408
GO:0016168	MF	chlorophyll binding						0.000455002
GO:0004866	MF	endopeptidase inhibitor activity							0.000815808

## Sheet: Table S5
Table S5: More information on the top 20 (>20) or all (≤20) enriched GO terms for the down-regulated DEGs in CgM2 and ∆Cgmas2 -infected maize plants
ID	Description	ONTOLOGY	A	B	C	D	E	F	G	H
GO:0015979	photosynthesis	BP	3.56e-21	3.13e-15	1.57e-43	8.65e-40	1.88e-24	2.68e-10	1.2e-15	2.06e-46
GO:0044283	small molecule biosynthetic process	BP	5.15e-14				4.29e-10	2.01e-07
GO:0006091	generation of precursor metabolites and energy	BP	1.02e-12				9.54e-10
GO:0046394	carboxylic acid biosynthetic process	BP	2.13e-12
GO:0016053	organic acid biosynthetic process	BP	2.13e-12
GO:0051188	cofactor biosynthetic process	BP	4.7e-10						5.57e-07
GO:0009765	photosynthesis, light harvesting	BP								2.55e-16
GO:0033014	tetrapyrrole biosynthetic process	BP							6.05e-07
GO:0019684	photosynthesis, light reaction	BP			1.35e-14	1.65e-15				3.99e-19
GO:0033013	tetrapyrrole metabolic process	BP							1.8e-07
GO:0009699	phenylpropanoid biosynthetic process	BP						2.71e-06
GO:0044435	plastid part	CC	6.77e-37	3.94e-26	4.84e-54	1.29e-58	9.24e-42	1.79e-19	1.47e-35	7.69e-67
GO:0044434	chloroplast part	CC	5.09e-36	4.35e-25	4.95e-53	5.99e-57	7.99e-41	1.49e-18	1.8e-34	5.41e-65
GO:0009579	thylakoid	CC	4.51e-32	1.99e-28	2.2e-59	4.05e-56	2.19e-38	1.11e-17	1.17e-27	8.65e-66
GO:0044436	thylakoid part	CC	2.38e-28	1.04e-22	2.14e-50	5.55e-48	1.46e-33	5.27e-14	1.91e-21	8.96e-58
GO:0009532	plastid stroma	CC	6.04e-28	1.21e-20	8.22e-35	9.73e-37	2.55e-30	1.14e-18	1.42e-27	5.52e-38
GO:0009570	chloroplast stroma	CC	1.69e-26	3.91e-19	3.34e-33	2.61e-35	8.37e-29	3.03e-17	5.92e-26	1.81e-36
GO:0034357	photosynthetic membrane	CC	5.13e-26	2.38e-19	1.96e-46	1.4e-44	3.75e-30	2.8e-11	3.17e-18	5.49e-54
GO:0042651	thylakoid membrane	CC	3.86e-22	3.4e-16	8.62e-33	8.61e-33	3.83e-25	8.04e-10	1.68e-17	8.82e-41
GO:0031976	plastid thylakoid	CC	1.01e-16	2.92e-13	2.39e-26	2.16e-27	2.45e-19	5.74e-08	7e-14	1.12e-34
GO:0009534	chloroplast thylakoid	CC	1.01e-16	2.92e-13	2.39e-26	2.16e-27	2.45e-19	5.74e-08	7e-14	1.12e-34
GO:0009535	chloroplast thylakoid membrane	CC	7.89e-15	1.43e-09	1.2e-20	1.72e-22	1.56e-16	4.57e-05	3.11e-10	4.26e-29
GO:0055035	plastid thylakoid membrane	CC	7.89e-15	1.43e-09	1.2e-20	1.72e-22	1.56e-16	4.57e-05	3.11e-10	4.26e-29
GO:0009521	photosystem	CC	1.16e-13	1.01e-07	1.08e-29	2.21e-29	4.24e-16	6.44e-05		1.58e-33
GO:0009523	photosystem II	CC	2.07e-12	1.36e-07	2.42e-21	1.09e-22	8.16e-15		3.64e-07	3.96e-26
GO:0009522	photosystem I	CC			3.06e-16	5.07e-20	4.09e-08			4.34e-23
GO:0009526	plastid envelope	CC		3.96e-05		1.7e-12		7.86e-05	5.38e-07	6.88e-13
GO:0009941	chloroplast envelope	CC		1.93e-05	2.62e-09	1.85e-12		3.87e-05	2.04e-07
GO:0005840	ribosome	CC				1.45e-12
GO:0009654	photosystem II oxygen evolving complex	CC		1.24e-08	7.98e-15		2.16e-10	3.2e-07	1.69e-09	4.29e-13
GO:0098796	membrane protein complex	CC			5.06e-10
GO:0051537	2 iron, 2 sulfur cluster binding	MF		1.72e-07
GO:0016829	lyase activity	MF		5.14e-07			1.64e-10	4.29e-10
